# Supplementary material for: 4-Hydroxyphenylpyruvate Dioxygenase-Like Protein Promotes Pancreatic Cancer Cell Progression and Is Associated With Glutamine-Mediated Redox Balance
Source: Front Oncol. 2021 Jan 18;10:617190. doi: 10.3389/fonc.2020.617190 (PMC7848781; doi:10.3389/fonc.2020.617190)
Supplement: Supplementary Table 1 — Primary and secondary antibodies. [file Table_1.xlsx]

## Sheet: Sheet1
	Antibodies	Supplier	Cat. Number
	anti-HPDL	Sigma-Aldrich	HPA031997
	anti-β-Tubulin	Santa Cruz Biotechnology	sc-5274
	anti-GAPDH	Santa Cruz Biotechnology	sc-32233
	anti-Lamin A/C	Cell Signaling Technology	4777T
	anti-TIM22	Proteintech	14927-1-AP
	anti-GRP75	Santa Cruz Biotechnology	sc-133137
	anti-TOM40	Proteintech	18409-1-AP
	anti-Cyt c	Abcam	ab110266
	anti-TIM29	Proteintech	25652-1-AP
	anti-HSP60	Santa Cruz Biotechnology	sc-376261
	anti-Grim19	Abcam	ab110240
	anti-SDHA	Abcam	ab14715
	anti-UQCRC2	Abcam	ab14745
	anti-MT-CO1	Abcam	ab14705
	anti-ATP5A	Abcam	ab14748
	anti-rabbit IgG, HRP-linked Antibody	Cell Signaling Technology	#7074
	anti-mouse IgG, HRP-linked Antibody	Cell Signaling Technology	#7076
	anti-mouse IgG, AP-linked Antibody	Cell Signaling Technology	#7056
	anti-mouse IgG (H+L), F(ab')2 Fragment (Alexa Fluor® 594 Conjugate)	Cell Signaling Technology	#8890
	anti-rabbit IgG (H+L), F(ab')2 Fragment (Alexa Fluor® 488 Conjugate)	Cell Signaling Technology	#4412
	Reagents and Chemicals	Supplier	Cat. Number
	DON (6-Diazo-5-oxo-L-nor-Leucine)	MCE	HY-108357
	NAC (N-acetyl leucine)	Sigma-Aldrich	V900429
	FCCP (Carbonyl cyanide 4-(trifluoromethoxy) phenylhydrazone)	Sigma-Aldrich	C2920
	Oligomycin	Sigma-Aldrich	495455
	Digitonin	Sigma-Aldrich	300410
	PMSF (Phenylmethyl sulfonyl fluoride)	Sangon Biotech	A610425
	GenElute™ Plasmid Miniprep Kit	Sigma-Aldrich	PLN350
	Pierce BCA Protein Assay Kit	Thermo Fisher Scientific	23227
	Aspartate Assay Kit	Sigma-Aldrich	MAK095-1KT
	Hydrogen Peroxide Assay Kit	Beyotime	S0038
	Adenosine 5′-triphosphate (ATP) bioluminescent somatic cell assay kit	Sigma-Aldrich	FLASC
	nuclear and cytoplasmic protein extraction kit	Beyotime	P0027
	PrimeScript™ RT reagent Kit (Perfect Real Time)	Takara Biomedical Technology	RR037Q
	iTaq™ Universal SYBR® Green Supermix	BIO-RAD	172-5121
	Lipofectamine™ 3000 Transfection Reagent	Thermo Fisher Scientific	L3000015
	TRIzol™ Reagent	Thermo Fisher Scientific	15596018
	SuperSignal™ West Pico PLUS Chemiluminescent Substrate	Thermo Fisher Scientific	34580
