# Supplementary material for: 4-Hydroxyphenylpyruvate Dioxygenase-Like Protein Promotes Pancreatic Cancer Cell Progression and Is Associated With Glutamine-Mediated Redox Balance
Source: Front Oncol. 2021 Jan 18;10:617190. doi: 10.3389/fonc.2020.617190 (PMC7848781; doi:10.3389/fonc.2020.617190)
Supplement: Supplementary Data Sheet 1 — Quasi-targeted metabolomic analysis of HPDL OE cells. [file DataSheet_1.xlsx]

## Sheet: OE.vs.Vec_all
Compound_ID	Name	RT [min]	Formula	Molecular Weight	Class(English)	all_OE_1	all_OE_2	all_OE_3	all_OE_4	all_OE_5	all_OE_6	all_OE_7	all_Vec_1	all_Vec_2	all_Vec_3	all_Vec_4	all_Vec_5	all_Vec_6	all_Vec_7	FC	log2FC	Pvalue	ROC	VIP
Com_100_neg	Succinic Acid	0.62	C4H6O4	118.09	Tca Cycle	71000	63820	80270	59860	58730	61660	63460	69330	69790	77480	67920	48690	68870	65750	0.980698	-0.028119	0.815631	0.632653	0.298065
Com_101_neg	Homoarginine	0.74	C7H16N4O2	188.227	Amino Acid And Its Derivatives	10860	12620	6021	10040	6030	16870	8428	5222	10850	9649	7639	10440	8831	7594	1.17674	0.234792	0.476786	0.632653	0.500945
Com_102_neg	D-Erythrose 4-phosphate	0.61	C4H9O7P	200.084	Organic oxygen compounds	352100	428600	483700	276500	295800	254200	326600	291700	266100	359900	311000	313000	387700	423600	1.02741	0.0390146	0.892946	0.510204	0.269526
Com_103_neg	D-Fructose-1,6-Biphosphate-Trisodium Salt	0.6	C6H11Na3O12P2		Organic Acid And Its Derivatives	34350	66980	59890	61650	80210	59710	29630	61100	94420	132500	76200	107500	45600	160400	0.57903	-0.788291	0.0338592	0.816327	1.37081
Com_104_neg	D-Gluconic acid	0.66	C6H12O7	196.155	Sugar Acids And Its Derivatives	39890	56010	57260	48390	28800	37200	26400	83250	84530	133700	76710	46430	53590	44410	0.562455	-0.830192	0.0145127	0.836735	1.54606
Com_105_neg	Deoxyguanosine	2.83	C10H13N5O4	267.241	Nucleotide And Its Derivates	26600	18260	28660	15690	17590	12160	20920	10850	16810	19910	22830	21700	23220	11270	1.10498	0.144026	0.543712	0.428571	0.501786
Com_106_neg	Deoxyribose 5-Phosphate	0.62	C5H11O7P	235.084	Nucleotide And Its Derivates	35220	100400	44830	48780	25520	35850	40240	36810	45280	34770	43780	36800	46010	29150	1.21365	0.279348	0.516517	0.55102	0.485308
Com_107_neg	deoxyribose-phosphate	0.65			Nucleotide And Its Derivates	90440	48190	55950	55570	51350	62460	47320	57430	70540	74620	81610	69000	86210	45960	0.847354	-0.238964	0.173567	0.714286	0.934314
Com_108_neg	D-Arabinose 5-phosphate	0.61	C5H11O8P	230.11	Carbohydrates	619700	677900	695600	635100	1129000	680900	705000	604500	1138000	3097000	2356000	1065000	1061000	861800	0.505062	-0.985467	0.0435695	0.795918	1.38025
Com_109_neg	4-Pyridoxic acid	4.3	C8H9NO4	183.161	Organoheterocyclic compounds	6809	8976	10740	9464	4938	5374	7270	5149	7684	6878	6726	5662	7450	5648	1.18528	0.245225	0.275818	0.632653	0.83328
Com_10_neg	Orotic Acid	0.75	C5H4N2O4	156.096	Vitamins	25500	30400	33150	33440	48680	34170	26690	17680	27540	34170	40060	27570	40210	28350	1.07631	0.106088	0.535204	0.520408	0.452814
Com_110_neg	5-Aminoimidazole-4-carboxamide-1-β-d-ribofuranosyl 5-monophosphate	0.56	C9H15N4O8P	338.211	Others	21220	26860	26750	15200	11580	19640	22500	22370	55440	21200	38600	21980	37350	21950	0.656723	-0.606644	0.0581369	0.734694	1.24873
Com_111_neg	D-Xylulose 5-phosphate	0.61	C5H11O8P	230.11	Carbohydrates	587600	650800	654400	677900	1047000	674100	694600	584600	1186000	3507000	2473000	1446000	1118000	917700	0.443934	-1.17158	0.0260434	0.836735	1.51269
Com_112_neg	Glyceraldehyde 3-phosphate diethyl acetal	0.69	C7H15BaO7P	379.491	Others	94130	63200	98510	104800	64060	48790	82790	27580	62600	63980	89470	60000	74770	91260	1.18443	0.244195	0.317012	0.693878	0.75123
Com_113_neg	Lactose	0.86	C12H22O11	342.297	Carbohydrates	6825	8830	7630	9233	2798	6017	7221	3606	4420	2407	10040	2812	6430	2811	1.49278	0.577997	0.0845057	0.734694	1.15622
Com_114_neg	geranyl pp	0.66	C10H20O7P2	314.209	Others	12800	10250	18370	14780	9187	13580	17980	9187	18390	7992	13180	5595	14390	5599	1.30423	0.383193	0.137098	0.704082	1.02359
Com_115_neg	D-Fructose 6-phosphate	0.63	C6H13O9P	260.136	Carbohydrates	14070	6434	10030	7999	8327	9424	7020	6102	21560	26320	9741	13130	16280	9039	0.619583	-0.690631	0.101154	0.734694	1.13758
Com_116_neg	CDP	0.59	C9H15N3O11P2	403.176	Nucleotide And Its Derivates	99750	61780	116100	97520	52620	47440	66210	49820	90800	57420	64440	57410	89350	46510	1.18798	0.248506	0.378638	0.673469	0.694911
Com_117_neg	dCDP	14.05	C9H15N3O10P2	387.177	Nucleotide And Its Derivates	7188	9539	6844	8626	8339	8294	10230	7198	5221	8644	8049	9196	7166	8890	1.08638	0.11953	0.348421	0.591837	0.657252
Com_118_neg	L-Glutamine	0.69	C5H10N2O3	146.145	Amino Acid And Its Derivatives	290100	353700	379700	457200	765100	465300	186200	1922000	1804000	2744000	1504000	1075000	1114000	1426000	0.250004	-1.99998	2.57e-05	1	2.14694
Com_119_neg	L-Glutamine O-Hexside	0.78			Amino Acid And Its Derivatives	354200	448400	397300	633400	340600	357400	538900	299300	546800	503600	356100	292900	316600	220500	1.21074	0.275892	0.187832	0.734694	0.924994
Com_11_neg	O-Phospho-L-Tyrosine	0.58	C9H12NO6P	261.168	Amino Acid And Its Derivatives	54500	81600	90440	76810	82820	49200	42780	58010	89240	61190	35200	53600	42290	110400	1.06272	0.0877627	0.6266	0.571429	0.377957
Com_120_neg	L-Gulono-gamma-lactone	0.72	C6H10O6	178.14	Sugar Acids And Its Derivatives	801	1576	3601	4001	4402	1600	1818	399	1601	2801	2797	3200	1200	799	1.39087	0.475991	0.321511	0.673469	0.700815
Com_121_neg	L-Dihydroorotic Acid	0.64	C5H6N2O4	158.112	Organic Acid And Its Derivatives	34490	20050	19540	38220	27180	41120	25979	24220	28950	21440	11890	36350	15360	24950	1.26611	0.340406	0.186021	0.693878	0.909231
Com_122_neg	N-lactoyl-phenylalanine	5.51	C12H15NO4	237.25	Organic Acid And Its Derivatives	8743	7841	9646	9829	7713	7085	7046	6975	7716	8770	6467	6886	6746	7575	1.13236	0.179327	0.0898788	0.795918	1.20532
Com_123_neg	Nelarabine	3.27	C11H15N5O5	297.267	Others	2646	2228	2400	1789	1002	1685	1846	1957	2551	1364	858	1281	3117	1498	1.07683	0.106785	0.583026	0.591837	0.416341
Com_124_neg	N-Acetyl-D-glucosamine 6-phosphate	0.74	C8H16NO9P	301.188	Sugar Acids And Its Derivatives	305500	113200	212500	142400	164600	165900	188500	162900	186900	215200	281100	329100	637100	130100	0.665465	-0.587564	0.200542	0.673469	0.886652
Com_125_neg	N-Acetyl-Asp-Glu	0.58	C11H16N2O8	304.253	Amino Acid And Its Derivatives	41740	79780	223600	93060	96340	105300	84150	61230	65640	96220	53910	75090	63970	84310	1.44687	0.532935	0.204706	0.755102	0.89253
Com_126_neg	N-Acetylalanine	0.78	C5H9NO3	131.13	Organic Acid And Its Derivatives	55180	74380	73060	68060	81390	65590	51950	39040	32630	46330	41650	22290	24080	37580	1.92779	0.946949	0.000273264	1	2.04569
Com_127_neg	Myoinositol	0.69	C6H12O6	180.156	Phenols And Its Derivatives	107800	98460	126500	112900	119700	105700	102100	65610	89690	111900	75230	74820	64020	83630	1.36867	0.452771	0.00323727	0.918367	1.84471
Com_128_neg	Mevalonic acid	0.7	C6H12O4	148.157	Lipids and lipid-like molecules	11290	8795	6990	8194	13850	6227	11060	7477	13310	9042	7547	10350	9082	7469	1.03312	0.047011	0.893361	0.489796	0.116842
Com_129_neg	GDP	0.62	C10H15N5O11P2	443.201	Nucleotide And Its Derivates	65360	53770	77180	77970	65150	38790	75120	31770	82130	52480	64430	41940	48980	50600	1.21758	0.284012	0.181842	0.734694	0.946656
Com_12_neg	orotidine-5-phosphate	0.74			Nucleotide And Its Derivates	13530	5592	15400	17170	13800	9555	7073	4440	11080	14410	6039	8859	10820	4901	1.35626	0.43963	0.198754	0.714286	0.929694
Com_130_neg	CTP	0.63	C9H16N3O14P3	483.156	Nucleotide And Its Derivates	20320	59210	59500	91180	79990	64170	23750	55260	47010	93190	48780	33760	23870	62360	1.09305	0.128354	0.882223	0.571429	0.128144
Com_131_neg	acetyl phospahte	0.68	C2H5O5P	140.032	Organic Acid And Its Derivatives	108700	84490	111000	127600	151800	82070	87520	106900	112700	206200	161700	123300	124500	129300	0.780821	-0.356936	0.0679037	0.77551	1.22074
Com_132_neg	acetoacetate	0.72	C4H6O3	102.089	Organic Acid And Its Derivatives	1822000	1475000	1654000	1424000	1923000	1761000	1935000	1845000	1641000	1712000	1410000	1649000	1792000	1572000	1.0321	0.0455787	0.627559	0.632653	0.370111
Com_133_neg	Indoxylsulfuric acid	3.38	C8H7NO4S	213.21	Organic Acid And Its Derivatives	84870	79210	94680	75490	58050	48720	58460	61790	78770	87280	80850	58740	106300	72460	0.91448	-0.128976	0.437034	0.632653	0.672741
Com_134_neg	alpha-Ketoglutaric acid	0.72	C5H6O5	146.098	Tca Cycle	2322000	2494000	4100000	2769000	2608000	2679000	2814000	2258000	2755000	2602000	2438000	2449000	2098000	2491000	1.15769	0.211243	0.116196	0.816327	1.0856
Com_135_neg	Dl-Glyceraldehyde3-phosphate	0.55	C3H7O6P	170.058	Lipids and lipid-like molecules	14270	12760	19560	15780	11700	17730	15400	11670	15040	15640	11310	17210	14170	21940	1.00206	0.0029638	0.920927	0.571429	0.0705754
Com_136_neg	DL-o-Tyrosine	1.15	C9H11NO3	181.189	Organic Acid And Its Derivatives	58850	85420	141100	84100	75770	52920	159500	66360	107300	131400	83490	79090	96740	77890	1.02396	0.034162	0.876765	0.469388	0.183948
Com_137_neg	Dl-P-Hydroxyphenyl lactic acid	0.94	C9H10O4	182.173	Organic Acid And Its Derivatives	19460	15150	22900	15290	18640	15360	18500	14310	17530	17580	11490	15860	7744	13600	1.27709	0.352855	0.0597341	0.816327	1.2695
Com_139_neg	Dl-Tryptophan	4.11	C11H12N2O2	204.225	Amino Acid And Its Derivatives	405000	384600	434200	382500	348700	301000	334600	345200	438000	473600	398000	349000	414700	362000	0.931703	-0.102058	0.298899	0.673469	0.824822
Com_13_neg	Orotidine	0.67	C10H12N2O8	288.211	Nucleotide And Its Derivates	7616	4772	11020	3200	10930	12800	9195	7998	4905	13170	3203	5991	8802	16400	0.984521	-0.0225061	0.944977	0.489796	0.0861467
Com_140_neg	D-Malic Acid	0.6	C4H6O5	134.087	Tca Cycle	460500	439200	449400	409600	451200	314600	285700	386300	588400	672200	374400	400500	458100	522600	0.825922	-0.275922	0.128189	0.673469	1.07344
Com_141_neg	D-Mannitol	0.72	C6H14O6	182.172	Sugar Alcohols	21260	13610	13610	18020	16020	29640	15210	7205	11630	12410	8408	9607	7606	5603	2.03893	1.02781	0.000476875	1	1.94287
Com_142_neg	dUMP	0.62	C9H13N2O8P	308.182	Nucleotide And Its Derivates	39120	46340	37900	30670	22650	37690	40460	31770	49700	47190	33950	38700	41520	43500	0.889987	-0.168144	0.266498	0.693878	0.774493
Com_143_neg	Lysope 16:0	18.12	C21H44NO7P	453.55	Phospholipid	5172	3899	5684	2893	4466	3759	2948	1909	2070	3863	5255	3633	6347	3681	1.0771	0.10715	0.532097	0.591837	0.483856
Com_144_neg	Deoxyinosine	2.66	C10H12N4O4	252.227	Nucleotide And Its Derivates	43760	33790	44200	28810	21210	20710	35880	19510	29000	22590	21200	19230	35710	17740	1.38417	0.469019	0.0617858	0.795918	1.26687
Com_145_neg	2-Hydroxy-2-methylbutanedioic acid	0.61	C5H8O5	148.114	Lipids and lipid-like molecules	2405	10990	3949	7993	5564	5194	7992	2641	5998	10750	6398	8735	6339	3197	1.00066	0.000949303	0.999621	0.530612	0.063562
Com_146_neg	2-Methylbenzoic acid	1.09	C8H8O2	136.148	Benzoic Acid And Its Derivatives	216900	325300	359300	308200	251600	284500	322400	314600	311300	321000	327600	351300	731000	238200	0.796994	-0.327359	0.255388	0.653061	0.796914
Com_147_neg	2-Ketohexanoic acid	0.59	C6H10O3	130.142	Organic Acid And Its Derivatives	145400	159300	170300	197000	187000	136800	161900	132500	136500	210100	179100	181300	160500	144500	1.01153	0.016544	0.839049	0.571429	0.286609
Com_148_neg	Pentadecanoic acid	16.67	C15H30O2	242.398	Fatty Acids	3108000	3140000	3190000	3001000	2977000	2964000	3131000	2805000	2847000	3072000	3076000	2953000	3127000	2970000	1.0317	0.0450272	0.126663	0.77551	1.07124
Com_149_neg	Prostaglandin D2	11.86	C20H32O5	352.465	Hormones	2832	4076	2655	2437	1952	3118	3369	3875	2208	2633	1943	2805	2828	2977	1.06072	0.0850429	0.654788	0.612245	0.328139
Com_14_neg	glutathione disulfide	0.63	C20H32N6O12S2	612.631	Amino Acid And Its Derivatives	896800	150900	441400	885000	664800	432100	184500	846000	647800	3108000	887200	524000	1048000	875300	0.460605	-1.1184	0.0411957	0.77551	1.34157
Com_150_neg	Trehalose	0.81	C12H22O11	342.297	Carbohydrates	30190	71670	42260	24530	42670	34200	37790	19320	56900	56010	56380	29380	31010	32170	1.00761	0.0109389	0.893388	0.530612	0.162786
Com_151_neg	Thymidine 5'-diphosphate	0.74			Nucleotide And Its Derivates	2408	1994	1318	2398	2395	2319	1822	1140	5597	1600	5086	798	801	2012	0.860279	-0.217123	0.71856	0.632653	0.259168
Com_152_neg	Tiglic acid	0.61	C5H8O2	100.116	Fatty Acids	766900	600500	814600	1059000	699200	655000	850800	594700	741400	947400	568200	681900	1041000	681900	1.03605	0.0510945	0.708749	0.612245	0.385418
Com_153_neg	Glyceraldehyde 3-phosphate	0.71	C3H7O6P	170.058	Organic oxygen compounds	8012	16400	14010	6401	5199	6800	10400	3596	9605	6398	12800	6398	6799	5999	1.30288	0.381702	0.272869	0.714286	0.770377
Com_154_neg	Fosfomycin	0.63	C3H7O4P	138.059	Organic Acid And Its Derivatives	119600	173500	109500	144800	136100	158400	147800	167400	152500	138800	165200	168100	159300	121800	0.922281	-0.116721	0.278331	0.693878	0.7907
Com_155_neg	Fumaric Acid	0.71	C4H4O4	116.072	Tca Cycle	211400	239800	253200	260500	248300	247200	229200	181800	245300	274000	276500	251700	230000	203300	1.01624	0.0232406	0.718171	0.510204	0.294038
Com_156_neg	Galactose 1-phosphate	0.63	C6H13O9P	260.136	Sugar Acids And Its Derivatives	148300	173900	209100	212100	258600	134400	133000	196000	201400	352300	388200	192100	160700	138000	0.779395	-0.359574	0.257719	0.632653	0.800422
Com_157_neg	Gamma-Glu-Leu	1.68	C11H20N2O5	260.287	Organic Acid And Its Derivatives	7413	6331	8305	9025	7549	7832	8971	5675	7750	10280	7554	6560	7786	6466	1.06443	0.0900828	0.419499	0.632653	0.60921
Com_158_neg	Sedoheptulose 1,7-bisphosphate	0.74			Organic Acid And Its Derivatives	26400	28770	37980	41540	33930	32350	21960	29550	39570	47140	35960	44770	41170	32000	0.825178	-0.277223	0.0830331	0.755102	1.1654
Com_159_neg	s7p	0.63	C7H13BaO10P	425.473	Carbohydrates	94420	33170	84380	43540	16780	18780	78350	35160	79940	24770	48340	135500	173600	23190	0.709741	-0.494636	0.524512	0.612245	0.452209
Com_15_neg	Oxaloacetate	0.63	C4H4O5	132.072	Organic Acid And Its Derivatives	8065	11410	13510	9421	19360	15170	6378	13130	4520	11750	8385	5933	9565	7455	1.37169	0.45596	0.149953	0.714286	0.976822
Com_160_neg	Glucarate O-Phosphoric Acid	0.61			Carbohydrates	429800	103500	240900	167600	65480	78290	242700	169100	462500	92960	213100	460400	599700	54930	0.647087	-0.627967	0.447395	0.632653	0.535049
Com_161_neg	Shikimic acid	3.79	C7H10O5	174.151	Organic oxygen compounds	51500	49460	50660	60460	37480	37960	43290	35720	53440	45960	50430	44530	59420	37220	1.01252	0.0179481	0.887007	0.55102	0.343868
Com_164_neg	Malonyl coenzyme A	0.72	C24H38N7O19P3S	853.58	Lipids and lipid-like molecules	1603	2400	4402	4000	3200	9993	799	1599	2401	2801	1599	421	1601	3599	1.88268	0.912785	0.209745	0.734694	0.863914
Com_165_neg	Megestrol acetate	16.07	C24H32O4	384.509	Lipids and lipid-like molecules	9645	10860	10070	10620	13640	11410	12520	10990	9880	12460	10390	11550	10620	10180	1.03543	0.0502271	0.583891	0.561224	0.40831
Com_166_neg	Methyl-β-D-galactopyranoside	0.72	C7H14O6	194.182	Others	43420	50380	60460	49440	50500	47650	33870	43690	42790	58380	43750	38740	52540	77390	0.939655	-0.0897967	0.670221	0.489796	0.359774
Com_167_neg	Citric Acid	0.58	C6H8O7	192.124	Tca Cycle	4979000	5516000	6244000	6775000	6575000	5827000	4639000	5298000	6351000	9302000	6505000	8089000	8284000	8593000	0.773626	-0.370293	0.0228917	0.816327	1.46553
Com_168_neg	Citraconic acid	0.59	C5H6O4	130.099	Lipids and lipid-like molecules	111100	97270	147700	146500	270400	124100	133000	124600	288500	206900	146100	132300	144600	176800	0.844458	-0.243902	0.30225	0.673469	0.714963
Com_169_neg	Citramalate	0.61	C5H8O5	148.114	Organic Acid And Its Derivatives	5832	10440	7045	14710	8357	6111	6242	7421	11410	15540	9181	13120	7272	9994	0.794409	-0.332046	0.162571	0.755102	0.964373
Com_16_neg	oxoglutarate	0.72	C5H5O5-	145.09	Organic Acid And Its Derivatives	10810000	7881000	8688000	9098000	8542000	8473000	8472000	6562000	8175000	8316000	7572000	7777000	7191000	7337000	1.17068	0.227345	0.00780645	0.959184	1.65524
Com_170_neg	cis-7-Hexadecenoic Acid	16.66	C16H30O2	254.408	Fatty Acids	1975000	1982000	2119000	1900000	1745000	1785000	1832000	1793000	1762000	1859000	1919000	1901000	1997000	1824000	1.02168	0.0309399	0.519822	0.55102	0.542829
Com_171_neg	cis-Aconitate	0.6	C6H6O6	174.108	Tca Cycle	19600	26320	38610	56850	50750	28980	26440	26470	32540	78190	41960	33600	38220	28460	0.885879	-0.174819	0.553567	0.612245	0.459917
Com_172_neg	cis-4-Hydroxy-D-proline	1.52	C5H9NO3	131.13	Organic Acid And Its Derivatives	2785	3665	1816	2885	1976	1732	1583	2451	2853	4142	1576	1905	3484	2571	0.866189	-0.207246	0.43099	0.591837	0.64082
Com_173_neg	UDP-N-acetylglucosamine	18.4	C17H27N3O17P2	607.354	Nucleotide And Its Derivates	1379	1204	1033	1076	1029	1065	1050	1055	1565	1200	1367	1077	1073	1102	0.928546	-0.106955	0.343498	0.714286	0.671491
Com_174_neg	D-Arabinose	0.67	C5H10O5	150.13	Carbohydrates	4264	2265	2043	3997	5941	4149	7276	7201	3605	3600	4963	3599	3600	1602	1.06266	0.0876737	0.826399	0.612245	0.246626
Com_175_neg	D-2-Aminoadipic acid	0.63	C6H11NO4	161.156	Organic Acid And Its Derivatives	1496	2852	5602	5028	3844	5041	3548	3763	2989	5979	11450	19070	6260	3199	0.520034	-0.943322	0.132474	0.714286	1.03455
Com_176_neg	Cyclohexylsulfamate	4.15	C6H13NO3S	179.237	Organic Acid And Its Derivatives	772	418	1266	708	1124	602	261	974	1141	742	688	1184	771	637	0.839335	-0.252681	0.274955	0.632653	0.770315
Com_177_neg	Creatine Phosphate	0.61	C4H8N3Na2O5P	255.077	Organic Acid And Its Derivatives	114000	135600	151100	130600	161900	130200	122800	108800	172100	165100	121900	113300	137200	118100	1.01036	0.0148662	0.823646	0.571429	0.251185
Com_178_neg	Cytidine-5-Triphosphate	0.49	C9H16N3O14P3	482.985	Nucleotide And Its Derivates	39130	101600	112800	132700	161600	134900	64960	79620	79730	144500	115300	59320	45260	106800	1.18581	0.245875	0.556325	0.612245	0.414322
Com_179_neg	Cytidine 5'-Monophosphate-N-Acetylneuraminic Acid	0.62	C20H30N4NaO16P	636.433	Nucleotide And Its Derivates	19250	18400	46050	26800	40000	38800	33200	28800	41210	36800	30410	23600	30000	20800	1.05141	0.0723294	0.904361	0.530612	0.115041
Com_17_neg	Oxoadipic Acid	0.62	C6H8O5	160.125	Organic Acid And Its Derivatives	4009	4365	6385	3996	5600	7004	3309	2598	5781	3997	6485	3728	4665	7717	0.991336	-0.0125544	0.9341	0.510204	0.0643653
Com_181_neg	6-phospho-D-glucono-1,5-lactone	0.68	C6H11O9P	258.12	Sugar Acids And Its Derivatives	38070	34380	44430	26000	13310	11190	18380	26400	28370	24880	20400	36370	25990	31190	0.959504	-0.0596391	0.526583	0.530612	0.526074
Com_182_neg	5-Hydroxymethyluracil	0.64	C5H6N2O3	142.113	Nucleotide And Its Derivates	403900	454200	437400	464400	432900	425700	295200	406200	452000	449600	442100	457000	411300	451900	0.949057	-0.0754333	0.352768	0.612245	0.681709
Com_183_neg	5-Phosphoribosyl 1-pyrophosphate	0.62	C5H13O14P3	196.25	Organic oxygen compounds	24380	50290	63190	59330	60670	59030	43480	42360	49520	71630	35960	120800	35560	37980	0.915086	-0.128021	0.891717	0.591837	0.120818
Com_184_neg	6-Phosphogluconic acid	0.67	C6H13O10P	276.135	Sugar Acids And Its Derivatives	290200	400800	165400	132500	184300	125300	66060	73830	129000	133700	130900	261200	173400	115200	1.34145	0.42379	0.438969	0.632653	0.593345
Com_185_neg	Pyroglutamic acid	0.77	C5H7NO3	129.114	Organic Acid And Its Derivatives	74660	80120	90580	100900	80960	46860	67300	61780	102300	133100	82130	73320	86140	55700	0.910694	-0.134962	0.597511	0.571429	0.533847
Com_186_neg	1,3-diphopshateglycerate	15.21			Lipids and lipid-like molecules	27500	30450	27530	29260	29330	26300	29670	28600	27450	28180	25040	31910	29700	28310	1.00427	0.00614329	0.877006	0.530612	0.112431
Com_187_neg	1,3 bisphopshoglycerate	14.75			Lipids and lipid-like molecules	31410	27890	31650	30270	36630	33440	33860	31410	30380	32800	32120	28450	28880	32160	1.0414	0.05852	0.346944	0.622449	0.667285
Com_188_neg	(S)-(-)-2-Hydroxyisocaproic Acid	0.72	C6H12O3	132.158	Organic Acid And Its Derivatives	5476	4783	5901	5149	931	3208	3955	2171	6060	7096	3090	3905	6885	5646	0.843629	-0.245319	0.474401	0.632653	0.560394
Com_189_neg	Sorbitol	0.74	C6H14O6	182.172	Sugar Alcohols	7217	12000	14010	12010	11210	12240	8403	4802	6811	14010	8802	6002	7199	2001	1.55339	0.635418	0.0536534	0.826531	1.33191
Com_18_neg	Allolithocholic acid	15.17	C24H40O3	376.579	Bile Acids	25620	13260	19290	16160	27000	22400	28890	27630	25730	21600	19180	26500	31910	18900	0.890172	-0.167844	0.334042	0.612245	0.702856
Com_190_neg	Lysopa 16:0	18.39	C19H39O7P	410.48	Phospholipid	11680	8557	11560	8415	11290	10800	7726	4262	6436	7738	11160	7745	15650	8315	1.14227	0.191904	0.286572	0.714286	0.767982
Com_191_neg	Linolelaidic Acid (C18:2N6T)	17.06	C18H32O2	280.445	Free Fatty Acid	909200	840400	952700	760300	587100	663500	800900	736400	799200	847000	870400	839800	994700	822900	0.932949	-0.10013	0.315825	0.612245	0.742205
Com_192_neg	Lysopa 18:0	19.23	C21H43O7P	438.53	Phospholipid	32060	20230	39970	23340	35160	23070	19960	8504	16690	20860	37100	24580	46740	19880	1.11147	0.152475	0.429275	0.612245	0.589522
Com_193_neg	Phosphocreatine	0.61	C4H10N3O5P	211.113	Organic Acid And Its Derivatives	95900	123300	135400	128200	126900	110300	107800	104400	113000	184000	127800	122600	132800	137300	0.897928	-0.155328	0.254331	0.653061	0.820609
Com_194_neg	Phenylpropiolic acid	0.72	C9H6O2	146.143	Benzene and substituted derivatives	779700	789000	902900	914100	896900	911000	859500	792000	868000	904900	889900	818800	817500	858900	1.01733	0.0247845	0.620414	0.612245	0.350038
Com_195_neg	Phosphopyruvic acid	0.61	C3H5O6P	168.042	Organic Acid And Its Derivatives	1459000	2231000	1333000	1365000	1339000	1624000	1990000	1077000	1815000	1280000	875300	1880000	1638000	1173000	1.16458	0.219806	0.235929	0.693878	0.818764
Com_196_neg	Hyodeoxycholic acid	13.81	C24H40O4	392.57	Bile Acids	16910	24390	19830	19590	19790	32940	20260	22880	21950	24280	20270	24540	23800	22850	0.957277	-0.0629913	0.482341	0.734694	0.567068
Com_197_neg	23-Nordeoxycholic acid	14.32	C23H38O4	378.55	Bile Acids	22740	24110	30260	30860	19560	27720	24400	32380	29540	28430	24740	28830	26380	25700	0.916582	-0.125665	0.213652	0.693878	0.86404
Com_198_neg	Glycohyocholic acid Sodium salt	13.38	C26H42NNaO6	487.6	Bile Acids	62650	61790	62270	59150	35270	39320	56630	45380	67950	65370	60620	42550	82200	51080	0.908298	-0.138762	0.46921	0.632653	0.595201
Com_199_neg	Taurohyocholic acid sodium salt	13.36	C26H44NNaO7S	537.69	Bile Acids	52220	58540	54900	50290	35760	40090	51360	48090	52100	45740	55940	44010	53090	42850	1.00392	0.00564458	0.953725	0.530612	0.209712
Com_19_neg	Deoxycholic acid	15.45	C24H40O4	392.57	Bile Acids	41400	27810	30680	32420	18570	18870	31840	23310	30440	32930	30790	20900	37630	31690	0.970629	-0.0430077	0.728644	0.55102	0.414819
Com_1_neg	13-Hpotre(R)	0.79	C18H30O4	310.428	Lipid Peroxides	10120	10520	9484	20140	14290	9805	11170	8381	11180	17630	12410	9539	8882	6395	1.14932	0.200781	0.365356	0.653061	0.673528
Com_200_neg	Threonate	15.98	C8H14CaO10	328.284	Co-Enzyme Factor	2955000	2919000	2585000	2852000	2972000	2784000	3330000	2541000	2585000	2656000	2791000	2558000	2829000	2626000	1.09744	0.134141	0.0214573	0.867347	1.49784
Com_201_neg	Isolithocholic acid	14.47	C24H40O3	376.579	Bile Acids	1450000	1752000	1687000	1755000	1410000	2127000	1530000	1517000	1638000	1652000	1616000	1602000	1695000	1648000	1.03017	0.0428858	0.707122	0.571429	0.28281
Com_202_neg	D-Glucose 6-phosphate	0.61	C6H13O9P	260.136	Carbohydrates	233300	151300	251100	196800	219200	172400	161400	204000	247000	335400	283800	247500	278200	169900	0.78463	-0.349915	0.0563324	0.795918	1.26782
Com_203_neg	D-Glyceraldehyde 3-phosphate	0.62	C3H7O6P	170.058	Organic Acid And Its Derivatives	374000	809900	528000	492500	612000	945400	488800	693400	904600	1350000	780100	1155000	672000	1055000	0.643046	-0.637006	0.0136183	0.857143	1.55132
Com_204_neg	D-Glucosamine 6-phosphate	0.61	C6H14NO8P	259.151	Sugar Acids And Its Derivatives	8412	7600	9954	5998	7200	8001	5997	4795	8792	5182	9597	5933	6793	3999	1.17899	0.237556	0.193711	0.714286	0.90382
Com_205_neg	L-Cysteinesulfinic acid	0.64	C3H7NO4S	153.16	Organic Acid And Its Derivatives	14200	10160	9223	8694	3501	4651	10080	2262	8427	7707	6335	4875	8090	10830	1.24694	0.318392	0.422519	0.673469	0.636264
Com_206_neg	dihydrotachysterol	16.43	C28H46O	398.664	Hormones	1089000	1065000	1084000	1146000	1049000	1088000	1108000	960400	946200	1010000	1024000	1066000	1061000	957000	1.08604	0.119078	0.00352066	0.938776	1.7913
Com_207_neg	D-Histidine	0.61	C6H9N3O2	155.155	Amino Acid And Its Derivatives	417800	415500	514100	451100	390000	332700	328100	311600	413100	600000	439600	375500	424100	366100	0.972457	-0.0402931	0.836966	0.510204	0.452267
Com_208_neg	Dihydroxyacetone phosphate	0.65	C3H7O6P	170.058	Organic oxygen compounds	315900	561100	432000	487700	576000	571800	407600	433800	623900	671700	518400	681500	383200	911700	0.793547	-0.333613	0.154248	0.734694	0.978107
Com_209_neg	Lactic acid	0.72	C3H6O3	90.078	Organic Acid And Its Derivatives	300100	293000	375700	316500	265000	213800	254500	189800	336900	290100	246000	215200	277600	205200	1.14641	0.197124	0.196885	0.714286	0.966533
Com_20_neg	Glycolithocholic acid	16.01	C26H43NO4	433.629	Bile Acids	18740	23780	18900	29250	21570	18620	20370	21270	18250	26680	19000	20160	16480	20870	1.0597	0.0836579	0.522291	0.591837	0.495508
Com_210_neg	L-(-)-3-Phenyllactic acid	0.46	C9H10O3	166.174	Phenylpropanoids and polyketides	339800	258400	379700	270400	341700	212200	250500	183100	243200	218800	322500	224100	223100	235900	1.24353	0.314445	0.0598655	0.816327	1.26352
Com_211_neg	Kinic Acid	0.57	C7H12O6	192.167	Organic Acid And Its Derivatives	358500	395000	474700	392400	457800	415400	375700	381700	1137000	579400	421100	387000	477500	922100	0.666427	-0.585482	0.100471	0.755102	1.15901
Com_212_neg	Cytidine-3(2)-Monophisphoric acid	0.53	C9H14N3O8P	323.197	Nucleotide And Its Derivates	14440	32810	14260	16800	14410	17200	14010	12010	16840	15960	10400	7604	7599	12400	1.4965	0.581596	0.0337455	0.816327	1.37678
Com_213_neg	Dl-Glutamic acid	0.64	C5H9NO4	147.129	Amino Acid And Its Derivatives	1119000	1014000	1370000	809900	894400	895200	962400	752000	1771000	3608000	890900	1037000	1161000	1031000	0.689198	-0.53701	0.286727	0.632653	0.797454
Com_215_neg	Aspartate	0.58	C4H7NO4	133.103	Amino Acid And Its Derivatives	90690	117100	135600	155000	166600	121800	116500	208200	132700	313800	245300	296500	219800	236000	0.546686	-0.871215	0.000954608	0.938776	1.90288
Com_216_neg	D-Lactic acid	0.71	C3H6O3	90.08	Organic Acid And Its Derivatives	11620	9599	17210	12000	7201	5200	15200	4484	14810	12400	9199	5999	9198	11600	1.15276	0.205086	0.538772	0.632653	0.531141
Com_217_neg	DL-3,4-Dihydroxyphenyl glycol	0.79	C8H10O4	170.163	Benzene and substituted derivatives	800	3999	3867	6801	1902	3200	4000	4400	2402	2398	2799	3199	2516	3601	1.15266	0.20497	0.998509	0.612245	0.120162
Com_218_neg	Dl-2-Amino-3-phosphonopropionic acid	0.55	C3H8NO5P	169.073	Organic Acid And Its Derivatives	21630	25600	24700	27200	32300	16920	24980	23870	34780	46030	38610	27670	33770	31540	0.73361	-0.446915	0.0173216	0.857143	1.50802
Com_219_neg	Myristic acid	16.15	C14H28O2	228.371	Fatty Acids	7349000	7435000	7436000	7179000	7620000	7277000	7275000	7210000	7207000	7147000	7438000	7361000	7614000	7180000	1.00809	0.0116284	0.492438	0.612245	0.482584
Com_21_neg	Taurochenodeoxycholic acid sodium salt	15.01	C26H44NO6S.Na	521.68	Bile Acids	10010	7732	8126	7655	3768	3745	7500	5554	8542	9098	10200	6672	10580	7787	0.830627	-0.267728	0.224419	0.714286	0.891916
Com_220_neg	3,4-Dihydroxybenzeneacetic Acid	0.72	C8H8O4	168.147	Benzoic Acid And Its Derivatives	3425000	3292000	3485000	4652000	3688000	3849000	3515000	3046000	3270000	2521000	2671000	2636000	3072000	2920000	1.28655	0.363509	0.0009058	1	1.89289
Com_221_neg	3'-Dephospho-CoA	3.93	C21H35N7O13P2S	687.554	Co-Enzyme Factor	14510	16960	20670	12000	15860	15240	18560	14780	15310	13450	12020	18860	11000	18850	1.0914	0.126176	0.385038	0.612245	0.61972
Com_222_neg	3-Cresotinic acid	0.73	C8H8O3	152.147	Benzene and substituted derivatives	4522	8343	12270	4031	7064	4124	6269	5068	4487	6874	5875	4031	5264	5997	1.24011	0.310463	0.395206	0.622449	0.629387
Com_223_neg	3-Hydroxypicolinic acid	0.66	C6H5NO3	139.109	Organic Acid And Its Derivatives	4993	4882	3589	6764	3843	7631	4326	6571	5451	8220	6059	2955	4373	2941	0.985179	-0.0215421	0.938118	0.510204	0.0797615
Com_224_neg	UDP	0.51	C9H14N2O12P2	404.16	Nucleotide And Its Derivates	71670	237900	186700	355400	479800	442300	272800	166000	214100	231200	96420	109400	87590	262200	1.75384	0.810515	0.123717	0.77551	1.04877
Com_225_neg	TPP	0.81	C12H19N4O7P2S	425.31	Co-Enzyme Factor	10820	15690	12670	18290	10850	15360	10800	12590	15140	18280	16420	13050	10810	15230	0.930654	-0.103683	0.470533	0.571429	0.514957
Com_226_neg	Uric Acid	0.79	C5H4N4O3	168.11	Organic Acid And Its Derivatives	18490	15880	16790	26500	20880	13240	24500	25610	19730	44570	15780	23600	24080	19670	0.787564	-0.344532	0.191834	0.653061	0.909984
Com_227_neg	Uridine 5'-Diphospho-N-Acetylgalactosamine	0.65	C17H27N3O17P2	607.354	Nucleotide And Its Derivates	4810	8799	24020	36800	92480	27190	16000	14000	27200	83250	5200	11600	3200	124600	0.780892	-0.356805	0.880125	0.530612	0.107072
Com_228_neg	UMP	0.54	C9H13N2O9P	324.181	Nucleotide And Its Derivates	6014	7992	21620	2806	12390	6395	2801	6800	8807	10800	7601	6399	6802	10400	1.04182	0.059101	0.565006	0.632653	0.425159
Com_229_neg	UDP-galactose	0.62	C15H22N2Na2O17P2	610.265	Nucleotide And Its Derivates	245500	807200	926300	873800	1482000	1089000	656400	594700	770600	1114000	341500	650500	479800	800200	1.27969	0.355796	0.468378	0.714286	0.511797
Com_22_neg	Glycoursodeoxycholic acid	13.38	C26H43NO5	449.631	Bile Acids	57710	51890	53830	53030	46020	46840	72730	40640	52080	49030	45850	44590	54750	47980	1.14072	0.189945	0.0985736	0.755102	1.12519
Com_231_neg	UDP-D-glucuronate	0.57	C15H22N2O18P2	580.285	Nucleotide And Its Derivates	42320	95340	98910	102900	111300	112900	108100	58200	84940	96960	49470	58630	35110	87560	1.42666	0.512639	0.0777992	0.857143	1.16989
Com_232_neg	Glutaric Acid	0.6	C5H8O4	132.115	Organic Acid And Its Derivatives	13270	21040	23980	22620	12320	15370	29850	14120	22480	24970	10820	16030	19490	16090	1.11653	0.159025	0.564867	0.571429	0.433664
Com_233_neg	Glycerol-3-phosphate	0.52	C3H9O6P	172.074	Fatty Acids	136100	169000	174300	182600	184400	127400	140900	165400	808800	630900	256200	202600	192600	337200	0.429772	-1.21836	0.0260017	0.918367	1.52825
Com_234_neg	D-Glucose	0.74	C6H12O6	180.156	Carbohydrates	50160	122200	59680	70900	82100	43650	45250	37240	71350	66470	66910	66880	147800	55260	0.925827	-0.111186	0.774609	0.55102	0.297331
Com_235_neg	Sulfoacetic acid	0.61	C2H4O5S	140.115	Organic Acid And Its Derivatives	14240	38770	25850	24170	23160	14730	13800	29770	21970	15590	17820	15980	25010	14790	1.09785	0.134681	0.746344	0.469388	0.2603
Com_236_neg	Lysopg 18:1	17.48	C24H47O9P	510.6	Phospholipid	863	1004	650	621	368	698	565	295	1013	444	593	491	1672	731	0.910288	-0.135605	0.967625	0.530612	0.143312
Com_237_neg	Lysope 18:0	18.91	C23H48NO7P	479.588	Phospholipid	90010	49230	103100	45820	66660	51990	54090	21790	29000	46020	93260	59400	112300	42670	1.1396	0.188528	0.381985	0.632653	0.638974
Com_238_neg	Lysope 18:1	18.35	C23H46NO7P	479.588	Phospholipid	32420	22960	36580	21390	27250	22490	24820	9021	15500	17140	23670	17480	33400	14970	1.43245	0.518483	0.0401312	0.816327	1.38823
Com_239_neg	cholesteryl sulfate	19	C27H46O4S	466.717	Lipids and lipid-like molecules	644800	628000	612600	606900	565300	579000	637400	617800	620800	628300	601800	634000	658300	589700	0.982371	-0.0256606	0.442527	0.591837	0.563725
Com_23_neg	Chenodeoxycholic acid	15.22	C24H40O4	392.57	Bile Acids	35300	29260	37280	36400	15830	19220	26310	21950	29860	39250	35380	21110	43900	26050	0.917701	-0.123904	0.574001	0.591837	0.5386
Com_240_neg	carbamaoyl asparatate	0.74			Amino Acid And Its Derivatives	12420	8048	9595	24380	19950	8174	9531	19620	24840	22560	16790	24400	44400	25220	0.517899	-0.949257	0.00543819	0.897959	1.70386
Com_241_neg	Butylmalonic acid	0.71	C7H12O4	160.168	Organic Acid And Its Derivatives	160500	199600	201600	214800	178100	179600	299900	193600	181700	206100	156100	181100	183800	184500	1.11438	0.156246	0.292649	0.591837	0.743459
Com_242_neg	Carbamoyl-DL-Aspartic acid	0.58	C5H8N2O5	176.127	Amino Acid And Its Derivatives	12180	17650	15010	24380	19550	9592	16550	42740	20990	29990	23130	28170	50840	32420	0.503382	-0.990275	0.00148842	0.959184	1.8354
Com_243_neg	L-Argininosuccinic acid	0.56	C10H18N4O6	290.273	Organic Acid And Its Derivatives	58750	70390	63670	86760	69680	89350	70400	54240	54940	70440	48520	55170	60390	67660	1.23736	0.307264	0.0176755	0.836735	1.49791
Com_244_neg	(-)-Sinigrin Hydrate	0.61	C10H18KNO10S2	415.479	Organic Acid And Its Derivatives	5591	2789	3192	1596	4797	6783	7176	4789	3194	13580	4382	2784	1998	399	1.02564	0.0365212	0.503589	0.632653	0.474087
Com_245_neg	7Z, 10Z, 13Z, 16Z, 19Z-docosapentaenoic acid	17.56	C22H34O2	330.504	Fatty Acids	1901	1227	2307	1432	643	978	1575	1564	1560	1368	1814	1453	2222	1155	0.903646	-0.146171	0.411409	0.571429	0.60141
Com_246_pos	Cysteine	0.79	C3H7NO2S	121.158	Amino Acid And Its Derivatives	15040	12480	19280	6681	10400	10740	3625	12610	17390	17030	13860	7794	22000	16580	0.729471	-0.455077	0.14442	0.755102	1.01823
Com_247_pos	Nicotinamide	1.02	C6H6N2O	122.125	Vitamins	114900	141200	140500	167500	179400	89130	125400	121100	197900	164900	303300	339700	525800	147500	0.53218	-0.910014	0.0392606	0.816327	1.38564
Com_248_pos	Nicotinic Acid	0.75	C6H5NO2	123.109	Vitamins	631500	403900	572200	488500	386200	301300	436400	373600	468800	516000	446700	428100	630700	422000	0.979945	-0.0292279	0.769942	0.530612	0.437255
Com_249_pos	Nicotinuric Acid	0.78	C8H8N2O3	180.161	Vitamins	37040	47060	69470	46230	28580	36900	37010	30580	56070	33610	30060	48030	73020	45180	0.954952	-0.0665001	0.846754	0.530612	0.196916
Com_24_neg	Cholic acid	14.26	C24H40O5	408.57	Bile Acids	51040	43520	47110	44360	24400	25030	37710	32920	51350	50060	44540	32550	61050	42100	0.868392	-0.203582	0.305539	0.653061	0.788952
Com_250_pos	Niflumic Acid	19.19	C13H9F3N2O2	282.218	Benzene and substituted derivatives	547100	497600	490200	447300	444200	444400	491900	450100	440500	442500	472700	422400	494200	446700	1.06109	0.0855469	0.130887	0.734694	1.05263
Com_251_pos	N-METHYL (-)EPHEDRINE	0.7	C11H17NO	179.259	Benzene and substituted derivatives	11190	12717	13911	9278	10300	11476	27490	11190	12100	12120	21830	7923	9080	12220	1.11449	0.156381	0.62399	0.418367	0.358319
Com_252_pos	N-Methyl-a-aminoisobutyric acid	1.02	C5H11NO2	117.146	Organic Acid And Its Derivatives	4781000	3821000	3998000	4187000	3712000	3226000	3752000	5520000	5944000	5949000	4605000	4607000	5503000	5822000	0.724032	-0.465875	0.000226687	0.959184	2.00346
Com_253_pos	N-Methyl-L-arginine hydrochloride	2.46	C7H16N4O2	188.23	Amino Acid And Its Derivatives	5579	5189	5994	4906	4969	4306	7217	4978	4676	6376	5312	6085	9058	6768	0.882251	-0.180739	0.297285	0.673469	0.729213
Com_254_pos	alpha-Farnesene	15.67	C15H24	204.351	Fatty Acids	32010	35750	35260	33500	38390	38660	35870	36900	33760	29940	29680	31650	35030	31440	1.09212	0.12713	0.0472084	0.816327	1.31057
Com_255_pos	Fexofenadine	18.23	C32H39NO4	501.656	Benzene and substituted derivatives	391300	382800	415000	428700	384200	402000	367500	392800	430200	413200	439900	415300	427500	405600	0.947683	-0.077523	0.0493109	0.816327	1.29609
Com_256_pos	Folic acid	18.88	C19H19N7O6	441.397	Vitamins	2782	2055	2453	2198	2155	3627	2186	2680	3062	2249	2392	2176	3161	2280	0.969778	-0.0442739	0.689725	0.632653	0.317877
Com_257_pos	Alpha-Linolenic acid	17.5	C18H30O2	278.435	Fatty Acids	153700	127100	139500	120300	87350	103000	140400	134400	147500	145500	158500	134300	213200	149500	0.804645	-0.313576	0.0394018	0.816327	1.34512
Com_258_pos	L-Acetylcarnitine	0.8	C9H17NO4	203.238	Carnitine	4421000	4359000	4307000	3822000	3898000	3909000	3705000	3425000	3165000	3235000	3281000	2935000	3692000	3573000	1.21947	0.286256	0.000323433	1	1.98493
Com_259_pos	L-Proline	0.76	C5H9NO2	115.132	Amino Acid And Its Derivatives	693500	682300	751300	671000	772100	608800	695400	789600	818700	975100	709000	1045000	1036000	1068000	0.75673	-0.40215	0.00366665	0.959184	1.80809
Com_25_neg	Chenodeoxycholic acid-3-β-D-glucuronide	12.63	C30H48O10	568.704	Bile Acids	12770	10580	12140	8089	11290	10360	13060	11470	8030	10420	11660	6533	6555	10530	1.20079	0.263982	0.112267	0.755102	1.07771
Com_260_pos	1,1-Dimethylbiguanide	0.6	C4H11N5	129.165	Others	44280	61860	37660	59570	105100	64210	52790	48170	41630	49670	40600	72610	42960	57540	1.20468	0.268654	0.305215	0.673469	0.728492
Com_261_pos	Desaminotyrosine	1.82	C9H10O3	166.177	Fatty Acids	987300	1131000	1138000	1039000	843200	793400	980600	914100	1241000	1250000	1062000	914100	1057000	1144000	0.911675	-0.133409	0.21548	0.714286	0.903737
Com_262_pos	Carnitine-C14	13.5			Carnitine	18170	12220	12110	11770	7370	8656	11600	8891	13570	11190	9233	7976	21820	9847	0.992354	-0.0110732	0.939274	0.55102	0.29157
Com_263_pos	Carnitine-C16	14.79			Carnitine	3287	1733	2182	2295	1537	1056	2869	1730	1725	2015	1677	1986	3790	1778	1.01755	0.0250994	0.990308	0.55102	0.252096
Com_264_pos	Carnitine-C6	5.75			Carnitine	7709	6326	4802	5949	4509	6141	7357	6673	6682	8013	4850	5802	6558	5867	0.96283	-0.0546463	0.652895	0.571429	0.328994
Com_265_pos	Carnitine-C8	8.44			Carnitine	3841	4185	4419	4058	3615	2640	3679	3613	4634	5125	3954	4256	3316	3841	0.9199	-0.120451	0.33514	0.602041	0.734315
Com_266_pos	cGMP	0.84	C10H12N5O7P	345.205	Nucleotide And Its Derivates	17410	23550	20280	21780	24440	21120	9724	13180	31180	15300	35470	25310	26510	15230	0.852781	-0.229753	0.505497	0.632653	0.469728
Com_267_pos	Carnitine-C18	15.95			Carnitine	31060	17380	27380	18040	11930	16200	23210	13450	17740	22410	24250	19150	41590	15370	0.943102	-0.0845141	0.833032	0.510204	0.266663
Com_268_pos	Carnitine-C3	1.17			Carnitine	581500	541400	532900	511500	586300	515600	505700	601900	608700	720700	533800	625500	506700	648800	0.889028	-0.1697	0.0504479	0.816327	1.31514
Com_269_pos	Carnitine-C4	2.29			Carnitine	303200	325500	362900	349500	415500	269800	263600	247100	270000	347000	280400	275200	304000	329900	1.11511	0.157192	0.203568	0.653061	0.933603
Com_26_neg	D-Fructose 6-Phosphate-Disodium Salt	0.51	C6H11Na2O9P	304.099	Carbohydrates	138600	78460	135200	70790	126700	79550	92130	77930	117800	170300	100800	106000	137200	79620	0.913607	-0.130354	0.560666	0.591837	0.476379
Com_270_pos	Carnitine-C5	4.04			Carnitine	21980	22440	20040	19530	23510	21630	17610	22560	27630	33360	22810	28270	26320	27940	0.776854	-0.364284	0.0023357	0.959184	1.80554
Com_271_pos	Adenine	1.02	C5H5N5	135.127	Nucleotide And Its Derivates	574100	580100	486200	414600	432100	472200	630100	449600	444300	557500	437600	603700	546700	487000	1.01787	0.0255466	0.861328	0.489796	0.130232
Com_272_pos	Acetylcholine	0.76	C7H15NO2	146.207	Cholines	87360	58320	64830	75650	64050	90860	37740	85210	54420	101500	89100	76980	83550	81680	0.836437	-0.257671	0.16787	0.693878	0.949718
Com_273_pos	Adenosine 5'-Diphosphate	0.76	C10H15N5O10P2	427.201	Nucleotide And Its Derivates	12880	59930	45680	65510	124500	77970	47650	89870	89530	147100	44070	47280	25620	143800	0.739217	-0.43593	0.416424	0.612245	0.579998
Com_274_pos	Adenosine	1.02	C10H13N5O4	267.241	Nucleotide And Its Derivates	302000	494400	647400	443400	709900	639000	692800	611900	455700	790500	786300	297100	370800	783900	0.959157	-0.0601607	0.938849	0.44898	0.111546
Com_275_pos	Acetylcarnitine	0.8	C9H17NO4	203.236	Carnitine	4457000	4608000	4488000	4417000	4546000	4577000	4031000	3927000	3520000	4323000	3379000	3441000	3547000	3616000	1.20856	0.273287	0.000579117	0.979592	2.00719
Com_276_pos	S-(5-Adenosy)-L-Homocysteine	0.74	C14H20N6O5S	384.411	Amino Acid And Its Derivatives	41430	29990	36540	19150	14120	1602	1788	25010	35220	50070	32330	3229	2881	27450	0.820818	-0.284865	0.636842	0.591837	0.461863
Com_277_pos	Dl-3-Hydroxy-kynurenine	0.92	C10H12N2O4	224.213	Others	39020	13200	16840	43490	27750	27260	20630	27460	32330	22390	25550	50270	32010	15510	0.915677	-0.127089	0.61721	0.571429	0.354082
Com_278_pos	L-Hydroxylysine	0.73	C6H14N2O3	163.195	Amino Acid And Its Derivatives	10240	13160	9929	12260	9981	7806	19140	8103	15800	12190	11010	8848	13440	12530	1.00726	0.0104406	0.963518	0.55102	0.122637
Com_279_pos	Dl-3-Hydroxynorvaline	0.65	C5H11NO3	133.146	Amino Acid And Its Derivatives	210700	256600	269000	233400	260800	252100	306900	293000	118900	390900	234400	288300	255600	195600	1.0072	0.0103564	0.714023	0.510204	0.264371
Com_27_neg	D-Fructose 1,6-bisphosphate	0.5	C6H14O12P2	340.116	Sugar Acids And Its Derivatives	37140	62590	65110	80990	86560	125300	41620	66610	74960	120500	217000	88640	54490	165400	0.633964	-0.657527	0.117826	0.734694	1.06129
Com_280_pos	Dl-Alanyl-glycine	0.7	C5H10N2O3	146.144	Amino Acid And Its Derivatives	2562000	2717000	2639000	2574000	3582000	1739000	2184000	3521000	4289000	8388000	4693000	3424000	3707000	5341000	0.53943	-0.890493	0.00192368	0.959184	1.83665
Com_281_pos	Dl-Dihydrosphingosine	13.31	C18H39NO2	301.508	Lipids and lipid-like molecules	334600	323900	314900	330300	304600	319900	309700	325400	341500	332000	312500	315200	321600	313600	0.989433	-0.0153258	0.561888	0.591837	0.464477
Com_282_pos	Dl-Citrulline	0.77	C6H13N3O3	175.186	Amino Acid And Its Derivatives	42860	50480	47280	48540	45950	47160	36560	189200	108900	190900	97980	151300	154900	205800	0.290114	-1.78531	8.75e-06	1	2.2824
Com_283_pos	Lysopc 18:3	15.07	C26H48NO7P	517.317	Phospholipid	27060	13740	26890	19690	22610	15580	18860	3447	8934	11460	18280	11610	28310	12340	1.53029	0.613802	0.0686292	0.816327	1.26957
Com_284_pos	Trimethyllysine	0.69	C9H21N2O2	189.275	Amino Acid And Its Derivatives	10580	6101	7379	8927	15960	8054	6605	7242	9810	8016	7632	8252	10130	10940	1.02554	0.0363828	0.922503	0.571429	0.085885
Com_285_pos	Tyramine	0.76	C8H11NO	137.179	Benzene and substituted derivatives	11350	12490	11960	14940	10960	5572	5766	11970	8861	9609	11250	9017	14680	14260	0.917021	-0.124973	0.467355	0.469388	0.591811
Com_286_pos	trans-Aconitic acid	12.31	C6H6O6	174.108	Organic Acid And Its Derivatives	3527000	3624000	3609000	3505000	3622000	3498000	3600000	3354000	3544000	3617000	3362000	3492000	3330000	3481000	1.03329	0.047248	0.034808	0.836735	1.41356
Com_287_pos	Triethyl phosphate	29.47	C6H15O4P	182.155	Organic Acid And Its Derivatives	53870	49190	52360	45590	47310	49400	43470	47800	65370	55990	47950	47560	50280	42260	0.955152	-0.0661971	0.526951	0.428571	0.479929
Com_288_pos	Thymine	0.76	C5H6N2O2	126.113	Nucleotide And Its Derivates	51700	32040	79040	37620	78070	63760	49590	46880	54600	64400	61500	104100	82720	49520	0.84495	-0.243063	0.307711	0.632653	0.715446
Com_289_pos	mesaconic acid	1.01	C5H6O4	130.099	Lipids and lipid-like molecules	19410	26130	19090	11790	21880	28120	34030	16830	14400	14620	17340	23600	12750	22070	1.31938	0.399862	0.133953	0.734694	1.0557
Com_28_neg	D-Galactonic acid	0.59	C6H12O7	196.155	Organic Acid And Its Derivatives	17240	12000	30430	64040	22400	21590	21200	16000	22390	57210	14800	38810	34010	32800	0.874456	-0.193542	0.553965	0.612245	0.45193
Com_291_pos	Menaquinone	18.81	C31H40O2	444.648	Vitamins	216000	222500	194600	174700	257800	207900	223900	177000	254200	246400	206200	209100	195500	187700	1.01443	0.0206692	0.820823	0.571429	0.165211
Com_292_pos	Inosine	1.03	C10H12N4O5	268.226	Nucleotide And Its Derivates	2012000	1211000	2126000	1478000	867500	933900	904700	1170000	1043000	2257000	1287000	597500	1190000	1499000	1.05414	0.0760642	0.79044	0.489796	0.437777
Com_293_pos	Imidazoleacetic acid	0.76	C5H6N2O2	126.113	Organic Acid And Its Derivatives	161200	149400	142000	142000	121900	117900	150000	120600	142900	118500	192300	120800	154300	147100	0.987858	-0.0176251	0.960437	0.489796	0.129572
Com_294_pos	L-β-Imidazolelactic acid	0.71	C6H8N2O3	156.139	Organic oxygen compounds	28960	22920	38800	32910	33950	13390	23620	28400	37200	33080	18200	17780	31260	38360	0.952369	-0.070407	0.758176	0.530612	0.370297
Com_295_pos	Imatinib	14.22	C29H31N7O	493.603	Benzene and substituted derivatives	106200	68320	72290	61060	65460	64640	76510	18970	46670	44390	52190	39210	63820	45230	1.65705	0.728615	0.00860578	0.979592	1.69257
Com_296_pos	Hypoxanthine	1.01	C5H4N4O	136.111	Nucleotide And Its Derivates	5252000	2957000	4651000	4056000	3542000	2541000	3708000	3618000	4744000	4505000	4875000	3944000	4929000	3762000	0.879185	-0.185761	0.198485	0.693878	0.934236
Com_297_pos	Methyl Indole-3-Acetate	7.75	C11H11NO2	189.21	Indole And Its Derivatives	2586	888	2228	1920	1837	2690	1076	1710	1610	3245	3094	2377	2130	3887	0.732565	-0.448971	0.130974	0.693878	1.02285
Com_298_pos	Mexiletine	3.81	C11H17NO	179.259	Benzene and substituted derivatives	31560	32370	31960	32320	24100	16590	26970	23460	30930	32120	29900	26360	39830	26300	0.937626	-0.092916	0.523997	0.530612	0.592433
Com_299_pos	Methyl Nicotinate	0.77	C7H7NO2	137.136	Vitamins	3108	4996	16250	3736	8321	5336	6831	6996	19570	8945	4295	12780	4071	5745	0.778469	-0.361289	0.434695	0.653061	0.552365
Com_29_neg	D-Glucarate	0.59	C6H10O8	210.139	Carbohydrates	32700	20870	31210	28010	36400	40780	26350	37190	31300	45120	28130	24330	23600	34400	0.965413	-0.0507824	0.797116	0.55102	0.18463
Com_2_neg	13-Hotre(R)	12.19	C18H30O3	294.429	Lipid Peroxides	22500	22370	21910	19400	24230	25420	22700	20770	20930	21300	20200	22190	18700	18720	1.11008	0.150659	0.0260436	0.877551	1.43719
Com_300_pos	N,N-Dimethylglycine	0.74	C4H9NO2	103.12	Amino Acid And Its Derivatives	298300	286800	265200	283900	268200	254000	271500	295000	335800	326400	285700	343900	294300	289100	0.888351	-0.170798	0.00789911	0.897959	1.64823
Com_301_pos	methyl oxo pentanoate	29.4	C6H10O3	130.142	Organic Acid And Its Derivatives	501600	477500	486200	503300	471000	490500	503200	501400	497300	493400	507800	554500	488300	508300	0.966854	-0.0486294	0.108139	0.734694	1.10247
Com_302_pos	Methionine sulfoxide	0.8	C5H11NO4S	181.21	Amino Acid And Its Derivatives	108900	116000	94420	89520	78810	84650	84720	118900	116200	123100	96170	107200	101800	106300	0.853639	-0.228303	0.026834	0.836735	1.44581
Com_303_pos	Creatinine	0.74	C4H7N3O	113.118	Organic Acid And Its Derivatives	17760	38430	28700	17460	31160	27080	36120	33650	13870	26270	20300	24760	29700	33640	1.0797	0.110627	0.664022	0.591837	0.334969
Com_304_pos	Cycloleucine	1.03	C6H11NO2	129.157	Amino Acid And Its Derivatives	9327000	8756000	9132000	9768000	8789000	6966000	8511000	8306000	9671000	10090000	8962000	8501000	10120000	9599000	0.938696	-0.0912695	0.226057	0.653061	0.915697
Com_305_pos	cis-gondoic acid	19.21	C20H38O2	310.515	Fatty Acids	61970	61310	63650	64780	61310	63250	65280	63410	63590	62630	63860	61790	63750	62060	1.00104	0.00150376	0.94021	0.530612	0.0815218
Com_306_pos	Creatine	0.74	C4H9N3O2	131.133	Organic Acid And Its Derivatives	3698000	3674000	4278000	3541000	4333000	3545000	3709000	2629000	1992000	2374000	2344000	2568000	2561000	2459000	1.58197	0.661722	6.13e-07	1	2.26288
Com_307_pos	3-O-Feruloylquinic acid	21.89	C17H20O9	368.335	Organic Acid And Its Derivatives	272700	178200	287700	185400	164300	176200	192200	130900	134800	197800	260600	198500	277600	171100	1.06228	0.0871596	0.60457	0.44898	0.43233
Com_308_pos	3-OH-anthranilate	0.75			Organic Acid And Its Derivatives	45850	124400	41660	100600	100100	29600	134500	47690	36180	24190	85500	30450	51360	26960	1.90755	0.931722	0.0603832	0.77551	1.24407
Com_309_pos	Choline	0.74	C5H14NO+	104.17	Cholines	2854000	2699000	2672000	2457000	2951000	2350000	2984000	2554000	3118000	3329000	2526000	2951000	3540000	2593000	0.920237	-0.119923	0.23195	0.663265	0.840649
Com_30_neg	D-Glucoronic Acid	0.63	C6H10O7	194.139	Sugar Acids And Its Derivatives	31770	28690	42350	48630	44080	43900	39800	34670	37640	91580	37560	42180	54660	60340	0.778574	-0.361094	0.196562	0.387755	0.903268
Com_310_pos	Chlorogenic Acid Methyl Ester	21.88	C17H20O9	368.335	Organic Acid And Its Derivatives	497800	328700	519100	328700	294800	322500	354500	243500	258000	357400	475700	359500	519200	311300	1.04813	0.0678128	0.673123	0.469388	0.372241
Com_311_pos	3-Ureidopropionate	1.02	C4H8N2O3	132.118	Organic Acid And Its Derivatives	123700	149800	146600	99670	143100	71890	143200	50570	64980	126000	84790	113400	95020	114600	1.35204	0.435137	0.0765662	0.816327	1.20377
Com_312_pos	Pro-Leu	2.94	C11H20N2O3	228.288	Amino Acid And Its Derivatives	13180	12490	11730	9328	11820	5621	2133	9534	7763	2894	12070	8951	6548	7572	1.19826	0.260938	0.714261	0.653061	0.277722
Com_313_pos	Propionylcholine	0.77	C8H18NO2+	160.234	Cholines	118700	151900	136400	142200	131100	112500	136300	56600	85700	110500	87100	130000	87280	102000	1.40948	0.495161	0.00900497	0.959184	1.70621
Com_314_pos	Propionyl-L-carnitine	0.77	C10H19NO4	217.26	Carnitine	90310	98260	50410	29750	58290	59190	54690	72450	52870	130400	58000	58270	74010	50780	0.887516	-0.172156	0.507399	0.44898	0.482218
Com_315_pos	Punicic Acid	17.42	C18H30O2	278.43	Fatty Acids	260600	211000	244900	205300	145500	166900	230500	215700	250500	250100	287500	224000	319200	254500	0.813045	-0.298593	0.0435817	0.816327	1.33891
Com_316_pos	Purine	1.66	C5H4N4	120.112	Organoheterocyclic compounds	39540	45490	45470	44990	39540	34440	39550	37060	48060	56070	43760	38170	47570	40340	0.929235	-0.105884	0.335939	0.632653	0.766932
Com_317_pos	Putrescine	0.7	C4H12N2	88.151	Polyamine	87420	79570	108100	76560	103300	94100	101700	114100	136400	174300	154000	110100	128300	168900	0.659923	-0.599631	0.000568022	1	1.94769
Com_318_pos	Pregnenolone	12.01	C21H32O2	316.478	Lipids and lipid-like molecules	22790	20940	27020	25640	20930	32060	23400	24790	21260	27430	22300	25080	18520	20160	1.08299	0.115018	0.339399	0.632653	0.66773
Com_319_pos	Nε,Nε,Nε-trimethyllysine	0.68	C9H20N2O2	188.267	Amino Acid And Its Derivatives	85410	79050	54050	59350	94660	104000	64950	46870	81990	63930	51490	82480	39390	102400	1.15563	0.208678	0.313821	0.673469	0.709279
Com_31_neg	D-Glucopyranose	0.73	C6H12O6	180.156	Carbohydrates	87060	88070	104900	100500	73010	54440	62080	121400	87010	70450	82470	54840	75660	126200	0.922382	-0.116563	0.648004	0.469388	0.361904
Com_320_pos	O-Anisic Acid	1.08	C8H8O3	152.147	Organic Acid And Its Derivatives	110700	93800	64070	115500	82290	109200	60000	85940	110100	100400	73760	112700	57640	140100	0.933768	-0.0988636	0.690346	0.55102	0.281496
Com_321_pos	Oxypurinol	0.88	C5H4N4O2	152.11	Organoheterocyclic compounds	52440	41300	38470	36970	24390	49880	79730	56700	52140	46490	58440	79120	71890	46820	0.78518	-0.348905	0.107421	0.755102	1.11762
Com_322_pos	PAF C-16	16.51	C26H54NO7P	523.683	Glycerophospholipids	868600	510000	1076000	578000	762900	558800	498600	169800	336600	468900	913000	484000	1134000	426600	1.23392	0.303254	0.239592	0.734694	0.852027
Com_323_pos	Ornithine	0.66	C5H12N2O2	132.161	Organic Acid And Its Derivatives	14920	19560	14590	21060	17080	20860	20670	24730	21040	20140	22010	20200	29580	22450	0.803871	-0.314963	0.0172068	0.857143	1.51555
Com_324_pos	Oxymetazoline	29.28	C16H24N2O	260.375	Benzene and substituted derivatives	435900	457100	635200	549800	540400	468300	575400	549400	553300	489600	411800	467600	492000	624600	1.02057	0.0293707	0.788045	0.530612	0.190698
Com_325_pos	Betaine	0.74	C5H11NO2	117.15	Alkaloids	2178000	2292000	2601000	2404000	2280000	2114000	1976000	1919000	2563000	2781000	1943000	2535000	2273000	2083000	0.984345	-0.0227642	0.879428	0.530612	0.309069
Com_326_pos	L-Tryptophan	2.28	C11H12N2O2	204.23	Amino Acid And Its Derivatives	5443000	5255000	5403000	4699000	4395000	3855000	4701000	4869000	5678000	6489000	4990000	4769000	5746000	5325000	0.891327	-0.165973	0.0904647	0.77551	1.17952
Com_327_pos	L-Tyrosine	0.83	C9H11NO3	181.189	Amino Acid And Its Derivatives	6412000	5595000	6905000	6274000	5819000	4402000	5632000	6234000	5189000	7603000	6393000	4247000	6280000	6157000	0.974729	-0.0369275	0.823791	0.530612	0.393091
Com_328_pos	L-Saccharopine	0.69	C11H20N2O6	276.286	Amino Acid And Its Derivatives	107800	59970	90040	94160	72710	86510	78710	76330	64880	77070	86150	69520	54430	79980	1.1604	0.21462	0.148851	0.755102	0.984541
Com_329_pos	L-Theanine	0.72	C7H14N2O3	174.198	Amino Acid And Its Derivatives	194100	165700	159000	136500	135800	90880	186300	110400	141700	173900	161700	114400	146500	120500	1.10234	0.140572	0.48824	0.632653	0.596114
Com_32_neg	Glyoxylate	0.74	C2H2O3	74.035	Organic Acid And Its Derivatives	18780	15710	16920	19870	11920	12200	13140	9987	14670	17450	17500	14350	21890	13980	0.988282	-0.017006	0.966949	0.469388	0.381948
Com_330_pos	(R)-(-)-Epinephrine	0.73	C9H13NO3	183.204	Hormones	120300	97530	133900	119500	188400	102700	116800	87970	59220	131400	106200	96280	56710	93730	1.39211	0.477271	0.0317884	0.857143	1.39844
Com_331_pos	Ergothioneine	0.79	C9H15N3O2S	229.299	Organic Acid And Its Derivatives	21680	14890	8949	32890	13300	34500	18080	14490	21820	11280	12790	20050	55350	37000	0.835102	-0.259975	0.674558	0.55102	0.310813
Com_332_pos	O-Aceyl-L-Serine	29.4	C5H9NO4	147.129	Amino Acid And Its Derivatives	3145000	2950000	2868000	3102000	2893000	3044000	2964000	2981000	2999000	3157000	3081000	3282000	2849000	3055000	0.979537	-0.0298288	0.363933	0.653061	0.633363
Com_333_pos	Alanine	0.74	C3H7NO2	89.09	Amino Acid And Its Derivatives	600200	575400	666200	738100	727700	519000	537400	569000	421000	580600	473100	439800	447100	498400	1.27267	0.347863	0.00593245	0.897959	1.68779
Com_334_pos	All-cis-4,7,10,13,16-docosapentaenoic acid	18.29	C22H34O2	330.504	Fatty Acids	723700	749200	673000	654700	671900	656500	696400	677000	623800	645100	684600	710100	637000	627700	1.04779	0.0673534	0.108595	0.734694	1.07646
Com_335_pos	Allopurinol	0.78	C5H4N4O	136.111	Nucleotide And Its Derivates	2564000	1552000	1663000	1685000	1544000	1443000	2215000	1577000	2236000	1975000	2318000	2454000	2518000	1703000	0.856911	-0.222783	0.155129	0.755102	0.967879
Com_336_pos	Noradrenaline	5.28	C8H11NO3	169.178	Hormones	8921	7066	9616	6684	9980	12440	8256	7869	8531	6069	6025	7291	9056	8750	1.17488	0.232514	0.162082	0.714286	0.970525
Com_337_pos	Ala-gly	0.7	C5H10N2O3	146.144	Amino Acid And Its Derivatives	267800	241000	300800	352500	395600	224700	217700	512500	566400	1076000	636700	421800	519200	795700	0.441689	-1.1789	0.000212798	1	2.02669
Com_338_pos	Adipamide	0.8	C6H12N2O2	144.172	Hormones	119200	97370	148400	138200	134100	135300	156400	166000	117400	143900	154000	183700	112600	145600	0.907907	-0.139384	0.31524	0.653061	0.734973
Com_339_pos	8-Hydroxyguanosine	0.78	C10H13N5O6	299.24	Nucleotide And Its Derivates	19100	8762	10880	9717	9050	4988	9738	10650	14230	10560	12870	11740	8852	11700	0.896194	-0.158118	0.326647	0.734694	0.724774
Com_340_pos	9-Hydroxy-(10E,12Z,15Z)-Octadecatrienoic Acid	15.14	C18H30O3	294.429	Fatty Acids	32320	25340	23060	27740	25210	27500	21340	20520	23710	30440	23850	28800	25970	24320	1.02759	0.0392627	0.713988	0.55102	0.358014
Com_341_pos	8-Hydroxy-2-Deoxyguanosine	0.77	C10H13N5O5	283.241	Nucleotide And Its Derivates	9346	11940	17100	16110	12200	26360	14940	16670	8061	14770	11000	9815	18000	11320	1.20483	0.268828	0.318789	0.653061	0.698149
Com_342_pos	7-Methyluric acid	11.75	C6H6N4O3	182.137	Organic Acid And Its Derivatives	75270	65710	78820	63900	87230	62510	75480	71710	73810	71880	80100	68580	73850	79900	0.979012	-0.030601	0.621719	0.44898	0.3526
Com_343_pos	7-Methylguanine	1.85	C6H7N5O	165.153	Nucleotide And Its Derivates	7277000	7418000	8162000	7375000	6540000	5478000	6938000	6372000	7820000	8495000	7638000	6475000	7753000	7298000	0.948641	-0.0760654	0.395595	0.632653	0.711965
Com_344_pos	N7-Methylguanosine	1.07	C11H17N5O5	299.28	Nucleotide And Its Derivates	31580	27250	33600	22320	12810	14960	11520	55960	23970	7421	35420	32720	33940	21160	0.731465	-0.451139	0.409106	0.693878	0.580682
Com_345_pos	Nicotinamide ribotide	0.77			Nucleotide And Its Derivates	651100	547100	380000	596400	339900	275200	646400	346300	242900	349600	415100	497200	472500	328300	1.29571	0.373746	0.171792	0.714286	0.953252
Com_346_pos	2-(Formylamino)Benzoic Acid	1.86	C8H7NO3	164.138	Benzoic Acid And Its Derivatives	3673000	3803000	3636000	3880000	3086000	2821000	3350000	3271000	3927000	4257000	3429000	3468000	4222000	3822000	0.918662	-0.122394	0.174967	0.714286	0.994917
Com_347_pos	dAMP	0.75	C10H14N5O6P	331.222	Nucleotide And Its Derivates	6789	15380	10630	3148	10410	13930	5558	8806	8981	17130	2920	8560	2124	4985	1.23061	0.299373	0.413941	0.653061	0.571787
Com_348_pos	2-Deoxy-D-galactose	0.75	C6H12O5	164.156	Carbohydrates	33870	11400	11150	35460	28960	23470	18090	9211	19490	15710	16430	9390	15910	10080	1.68778	0.755128	0.0558562	0.816327	1.27915
Com_349_pos	L-2-Aminoadipic acid	0.77	C6H11NO4	161.156	Organic Acid And Its Derivatives	10520	12790	15350	11300	14010	12050	13620	17940	16950	26730	23540	17300	20370	15650	0.647314	-0.627463	0.000617432	1	1.95115
Com_34_neg	GTP	0.68	C10H16N5O14P3	523.18	Nucleotide And Its Derivates	2006	6398	6409	12800	21590	12400	3999	7599	3997	15580	9200	2647	1601	9998	1.29592	0.373975	0.559701	0.408163	0.410466
Com_350_pos	2-Aminooctanoic acid	0.77	C8H17NO2	159.226	Organic Acid And Its Derivatives	35850	52540	40710	33560	54330	35840	25770	29560	27440	43460	29410	33330	21250	43590	1.22172	0.288908	0.175229	0.714286	0.935764
Com_351_pos	Dl-Norepinephrine	0.72	C8H12ClNO3	205.639	Hormones	222700	166000	154700	167700	141300	80060	120200	142000	217800	158700	161200	155700	221200	179600	0.851529	-0.231873	0.201813	0.673469	0.938907
Com_352_pos	DL-Leucine	1.08	C6H13NO2	131.173	Amino Acid And Its Derivatives	1238000	1313000	1370000	1521000	1279000	919600	1250000	1098000	1372000	1455000	1427000	1168000	1512000	1596000	0.923411	-0.114955	0.317354	0.673469	0.762136
Com_353_pos	1-Methylhistidine	0.72	C7H11N3O2	169.18	Amino Acid And Its Derivatives	76710	71680	45280	64780	25690	23810	65210	69870	101900	74590	60570	58940	49870	45860	0.808406	-0.306849	0.228763	0.387755	0.858715
Com_354_pos	Thiamine	0.74	C12H17N4OS+	265.112	Vitamins	884600	888200	968500	874400	594500	467500	624800	692200	1015000	1087000	919100	715800	920900	732100	0.871821	-0.197897	0.244142	0.714286	0.897387
Com_355_pos	Testosterone	9.74	C19H28O2	288.424	Hormones	1887	8481	8560	8706	11600	10100	10690	10380	13650	10670	10610	12010	7763	10370	0.795515	-0.330039	0.216712	0.714286	0.914086
Com_356_pos	L-Threonine	0.74	C4H9NO3	119.119	Amino Acid And Its Derivatives	951800	1041000	1003000	1306000	1423000	678900	862300	951100	972100	1839000	1130000	1293000	1214000	1738000	0.795211	-0.330591	0.123345	0.693878	1.06033
Com_357_pos	Guanidineacetic Acid	0.79	C3H7N3O2	117.107	Organic Acid And Its Derivatives	7055000	5863000	6231000	6618000	4864000	4025000	5401000	6713000	8506000	8609000	7393000	7354000	8053000	7812000	0.735801	-0.442613	0.00375772	0.979592	1.82267
Com_358_pos	Homoserine	0.74	C4H9NO3	119.119	Amino Acid And Its Derivatives	1344000	1155000	1308000	1250000	1703000	1099000	1293000	1271000	1205000	1743000	1368000	1341000	1245000	1914000	0.907306	-0.140338	0.308114	0.653061	0.71456
Com_359_pos	Histidine	0.66	C6H9N3O2	155.15	Amino Acid And Its Derivatives	1182000	1179000	1194000	1156000	1082000	815400	1007000	946900	1091000	1489000	1199000	1019000	1201000	1158000	0.93972	-0.0896966	0.437542	0.632653	0.693291
Com_35_neg	Guggulsterone	15.91	C21H28O2	312.446	Hormones	3476	2572	1976	3297	3521	3569	3068	1473	1911	1582	2547	2369	2850	2426	1.41701	0.502847	0.0154901	0.897959	1.52069
Com_360_pos	Homocysteic acid	1.01	C4H9NO5S	183.18	Amino Acid And Its Derivatives	61580	46100	73510	47310	45230	68130	42480	67620	32780	74190	54900	29980	54800	71220	0.997017	-0.0043103	0.863168	0.530612	0.168188
Com_361_pos	Histamine	0.62	C5H9N3	111.145	Amino Acid And Its Derivatives	20880	14650	19420	17254	7807	6656	20230	10290	13510	9306	22000	10270	19690	26370	0.959268	-0.059994	0.841368	0.44898	0.219275
Com_362_pos	Guanine	1.02	C5H5N5O	151.126	Nucleotide And Its Derivates	385900	159300	264200	176900	251200	130600	202500	176100	291100	352800	349400	331800	400900	262800	0.725484	-0.462985	0.0656042	0.77551	1.23574
Com_363_pos	Guanosine	1.02	C10H13N5O5	283.241	Nucleotide And Its Derivates	1502000	676200	1154000	708800	614300	491200	767300	689900	980400	1135000	1614000	1102000	1312000	819600	0.772753	-0.371921	0.135696	0.734694	1.03592
Com_364_pos	(R)-(+)-2-Pyrrolidone-5-carboxylic acid	0.81	C5H7NO3	129.114	Amino Acid And Its Derivatives	7026000	7451000	8366000	7583000	9932000	7534000	6373000	9461000	11190000	13280000	9037000	7977000	9497000	11800000	0.751156	-0.412816	0.00656879	0.897959	1.66339
Com_365_pos	1-(4-Methoxyphenyl)-2-propanone	1.03	C10H12O2	164.201	Benzene and substituted derivatives	704400	1030000	826100	718700	806200	780700	898200	804600	711700	961000	779900	858800	1047000	1048000	0.928079	-0.10768	0.357162	0.632653	0.641194
Com_366_pos	10E,12Z-Octadecadienoic acid	18.26	C18H32O2	280.445	Fatty Acids	65780	55790	66030	56910	44490	53150	66000	60410	60950	68330	71180	66620	70170	73270	0.866689	-0.206413	0.0399212	0.877551	1.37138
Com_367_pos	1,5-Diaminopentane	0.71	C5H14N2	102.178	Polyamine	22040	33600	35340	46810	42600	24910	36500	20310	23380	28100	31470	22280	19200	28560	1.39527	0.480543	0.0277236	0.836735	1.43091
Com_368_pos	1,4-Dihydro-1-Methyl-4-Oxo-3-Pyridinecarboxamide	1.07	C7H8N2O2	152.151	Pyridine And Its Derivatives	500700	466900	457100	359700	354200	521000	760600	471100	362800	238500	303600	489500	574400	320900	1.23884	0.308994	0.166747	0.673469	0.960536
Com_369_pos	N-acetyl-glutamate	1.01	C7H11NO5	189.166	Amino Acid And Its Derivatives	191000	188300	145300	176900	143400	133800	165000	105000	145900	130000	112800	139800	174700	150600	1.19285	0.254407	0.0559644	0.77551	1.28434
Com_36_neg	taurine	0.7	C2H7NO3S	125.147	Organic Acid And Its Derivatives	3095000	3334000	5341000	2334000	4431000	3093000	2751000	2863000	3377000	4612000	2631000	3100000	1756000	3812000	1.10058	0.138267	0.543269	0.469388	0.439397
Com_370_pos	N-Acetylglycine	0.77	C4H7NO3	117.103	Amino Acid And Its Derivatives	2518000	2189000	2223000	2236000	2166000	1769000	2218000	2262000	2411000	2171000	1891000	2168000	2120000	2244000	1.00341	0.00490553	0.980993	0.510204	0.247296
Com_371_pos	N-Acetyl-D-phenylalanine	5.55	C11H13NO3	207.226	Amino Acid And Its Derivatives	5272	4113	4408	4650	4053	2567	3161	2855	4431	3468	2830	2755	5104	3861	1.1154	0.157557	0.412011	0.632653	0.69413
Com_372_pos	D-Myo-inositol 4,5-bisphosohate	0.81	C6H14O12P2	340.116	Organic Acid And Its Derivatives	10460	2622	11190	6829	5351	13700	2097	5431	19400	5625	9756	12080	4438	7086	0.818745	-0.288515	0.435921	0.591837	0.548718
Com_373_pos	D-Methionine	0.83	C5H11NO2S	149.211	Amino Acid And Its Derivatives	102000	131900	133100	139900	131600	75080	137300	134800	150300	205200	154400	123300	157800	157500	0.785452	-0.348405	0.0371962	0.857143	1.37684
Com_374_pos	N-Acetylhistamine	1.07	C7H11N3O	153.182	Amino Acid And Its Derivatives	37370	37750	18570	22160	26170	30090	40770	33120	28370	20110	21440	30560	13190	17260	1.29765	0.375905	0.136578	0.734694	1.01756
Com_375_pos	Pantothenic acid	1.62	C9H17NO5	219.235	Vitamins	234200	232900	317700	365900	351700	316200	221800	304100	452900	565600	429500	434400	438900	415300	0.67103	-0.575551	0.00254874	0.918367	1.78081
Com_376_pos	D-Myo-inositol 4-monophosohate	0.81	C6H13O9P	260.136	Organic Acid And Its Derivatives	395700	382100	377600	308400	290000	252700	357600	364000	329400	307200	268400	327600	401200	293100	1.03195	0.0453766	0.742516	0.55102	0.311754
Com_377_pos	N-Acetyl-aspartic acid	0.74	C6H9NO5	175.139	Amino Acid And Its Derivatives	178900	149200	179100	181600	175500	147400	138900	143700	119100	110600	114300	88540	119500	116700	1.41623	0.502053	0.000314181	0.979592	1.9947
Com_378_pos	D-Phenylalanine	1.36	C9H11NO2	165.189	Amino Acid And Its Derivatives	22130000	20960000	22300000	20490000	18780000	14990000	19250000	17520000	22170000	23950000	20840000	19130000	22530000	21610000	0.940102	-0.0891115	0.343289	0.653061	0.773546
Com_379_pos	Phenylacetylglutamine	0.68	C13H16N2O4	264.277	Amino Acid And Its Derivatives	25120	44710	23630	22330	43560	39640	58820	26170	38980	35560	76090	44390	37130	68350	0.789206	-0.341526	0.267761	0.367347	0.80375
Com_37_neg	Hydroxypyruvic acid	0.75	C3H4O4	104.061	Organic Acid And Its Derivatives	47530	24300	23370	30410	20430	19290	31660	25820	33390	22450	22290	20400	27360	26540	1.10513	0.14422	0.624816	0.469388	0.400125
Com_380_pos	3-Aminoisobutyric acid	0.78	C4H9NO2	103.12	Amino Acid And Its Derivatives	16460	17040	12620	11670	6821	10820	10380	9523	16580	17920	9837	21140	12560	14810	0.838244	-0.254558	0.299425	0.632653	0.737448
Com_381_pos	3-amino isobutanoate	0.74			Amino Acid And Its Derivatives	15750	18380	18250	14180	17760	7345	25070	19140	14110	9891	7327	12660	15390	14700	1.25228	0.324557	0.282987	0.734694	0.746257
Com_382_pos	Cytidine-5'-monophosphate	0.71	C9H14N3O8P	323.197	Nucleotide And Its Derivates	36850	50080	29970	32350	59210	28390	29290	29120	34050	41390	36870	80660	34130	39700	0.899365	-0.153022	0.596881	0.632653	0.372805
Com_384_pos	Cytidine	0.71	C9H13N3O5	243.217	Nucleotide And Its Derivates	9241	5870	8393	4663	3347	6246	11020	7590	5148	15760	40800	19640	14990	13920	0.413923	-1.27257	0.0272907	0.836735	1.43712
Com_385_pos	Cys-Gly	0.65	C5H10N2O3S	178.21	Amino Acid And Its Derivatives	530900	522500	475900	450500	550500	541100	616400	363600	355600	379800	276000	395100	308100	532700	1.41246	0.498213	0.0027689	0.918367	1.84035
Com_386_pos	3-Indoleacrylic acid	2.6	C11H9NO2	187.195	Indole And Its Derivatives	459900	420700	420300	410500	373100	332500	359700	415100	468900	513500	428300	390800	479400	414800	0.8926	-0.163914	0.0625382	0.77551	1.27693
Com_387_pos	3-Guanidinopropanoate	0.69	C4H9N3O2	131.133	Organic nitrogen compounds	10860	15380	17780	9465	15080	16420	16230	10920	6246	16590	7794	10621	6359	11616	1.44292	0.52899	0.0321372	0.77551	1.39608
Com_388_pos	3-Chloro-L-Tyrosine	1.2	C9H10ClNO3	215.634	Amino Acid And Its Derivatives	22210	26730	63790	40220	33210	27820	17160	44960	30120	23250	47700	27350	30410	52310	0.902538	-0.14794	0.49132	0.632653	0.484073
Com_389_pos	Porphobilinogen	2.55	C10H14N2O4	226.229	Organic nitrogen compounds	24020	24520	21970	21340	17370	19450	16780	21010	26490	30790	26720	21050	22670	26730	0.828964	-0.270619	0.033697	0.795918	1.38922
Com_38_neg	Hydroxyglutaric acid	0.64	C5H8O5	148.11	Lipids and lipid-like molecules	227000	291800	284100	227900	285300	298200	318200	166400	313000	298800	194600	251400	244900	227600	1.13898	0.187737	0.17557	0.653061	0.935478
Com_391_pos	Pipecolinic Acid	0.8	C6H11NO2	129.157	Organic Acid And Its Derivatives	6352000	6628000	6834000	6413000	8860000	4927000	5878000	6470000	7629000	11690000	7802000	6834000	5980000	11210000	0.796529	-0.328202	0.108057	0.765306	1.09891
Com_392_pos	Picolinamide	1.03	C6H6N2O	122.125	Others	142300	80030	93480	80650	77110	40100	87430	39300	68680	71050	136700	144900	274100	83440	0.734688	-0.444796	0.513866	0.530612	0.492993
Com_393_pos	Calcium phosphorylcholine chloride	21.84	C5H13NO4P.Ca.Cl	257.666	Cholines	259300	182800	260000	173800	165900	146700	203500	151600	186600	215300	254900	204500	297500	190400	0.927505	-0.108573	0.533254	0.632653	0.503394
Com_394_pos	D-Glucosamine	0.67	C6H13NO5	179.171	Carbohydrates	17070	20540	19340	22060	18300	23510	25670	18680	13810	31200	29200	10110	17660	22830	1.02091	0.029852	0.643111	0.55102	0.341708
Com_395_pos	L-Dopa	0.75	C9H11NO4	197.188	Amino Acid And Its Derivatives	7833	9908	7083	9786	6721	10080	8343	8999	11500	18970	19580	9438	14400	15180	0.609318	-0.714732	0.00688386	0.877551	1.70145
Com_396_pos	L-Cysteine-glutathione gisulfide	0.7	C13H22N4O8S2	426.466	Amino Acid And Its Derivatives	16480	4978	5968	16500	5518	8616	7169	16160	26110	42830	23510	7717	13710	20070	0.43455	-1.20241	0.0117389	0.857143	1.56954
Com_397_pos	L-Cystathionine	0.71	C7H14N2O4S	222.262	Amino Acid And Its Derivatives	11070	10540	11250	18500	27730	7855	10360	13650	10310	21110	8822	19950	14390	17540	0.91995	-0.120372	0.549336	0.591837	0.441022
Com_398_pos	N'-P-Coumaroyl Agmatine	13.58	-		Phenolamides	344100	350200	327900	319800	323200	305100	304200	393000	391100	369200	356600	364000	382400	360400	0.869225	-0.202199	0.000172751	1	2.03937
Com_399_pos	Nα-Acetyl-L-lysine	0.67	C8H16N2O3	188.224	Amino Acid And Its Derivatives	924800	752700	613200	799600	893200	535300	451400	501200	552100	241700	338300	419900	378300	602500	1.63817	0.712083	0.00778745	0.897959	1.63468
Com_39_neg	ATP	0.7	C10H16N5O13P3	507.181	Nucleotide And Its Derivates	3605	6812	4000	6810	17050	10600	2800	2798	2799	5943	1999	2792	2320	10420	1.77761	0.829942	0.109304	0.836735	1.07482
Com_3_neg	12(S)-HETE	15.48	C20H32O3	320.466	Lipid Peroxides	1948	521	2231	1338	1714	639	1553	1391	1375	1638	1941	1669	1877	2239	0.819786	-0.286681	0.216823	0.632653	0.881018
Com_400_pos	Nε-(1-Carboxymethyl)-L-lysine	0.7	C8H16N2O4	204.224	Amino Acid And Its Derivatives	36180	71370	84400	47380	43470	50010	80540	24440	21340	47190	22320	66760	33450	29900	1.68439	0.752229	0.01832	0.877551	1.49742
Com_401_pos	5-Aminosalicylic Acid	0.71	C7H7NO3	153.135	Organic Acid And Its Derivatives	95990	165400	58100	120000	194900	23240	219900	25930	61980	17990	30300	21330	48040	68510	3.20173	1.67885	0.0134272	0.857143	1.56962
Com_402_pos	5-Aminolevulinate	1.25	C5H9NO3	131.13	Organic Acid And Its Derivatives	175500	177300	189200	184900	151400	154400	150100	171000	196300	233400	170600	176300	216000	149900	0.900495	-0.15121	0.181253	0.632653	0.973563
Com_403_pos	5-Aminopentanoate	0.74	C5H11NO2	117.146	Organic Acid And Its Derivatives	11850	9855	9625	14810	20050	12230	9455	13230	5756	20030	11210	7581	14910	15410	0.99714	-0.00413131	0.852556	0.530612	0.19328
Com_404_pos	2'-Hydroxy-5'-methylacetophenone	29.26	C9H10O2	150.174	Benzene and substituted derivatives	34490	31540	36370	32020	40860	38950	37450	29400	32260	30310	32460	28710	32510	32840	1.15191	0.204023	0.00885424	0.836735	1.65468
Com_405_pos	Lysine	0.66	C6H14N2O2	146.188	Amino Acid And Its Derivatives	2472000	3020000	2828000	3062000	4309000	2141000	2355000	3652000	6088000	7043000	5690000	3685000	4779000	6780000	0.535223	-0.901788	0.000671227	0.959184	1.91963
Com_406_pos	Lysine Butyrate	0.77	C10H22N2O4	234.293	Amino Acid And Its Derivatives	19880	34860	26430	23470	19430	26090	26420	28900	30730	39330	39730	31610	29650	46910	0.715304	-0.483371	0.00664981	0.918367	1.65319
Com_407_pos	Lysopc 17:0	16.88	C25H52NO7P	509.657	Phospholipid	18330	15470	24560	17160	14330	13040	15670	8819	16190	20180	22160	17030	27640	19840	0.899142	-0.153379	0.637079	0.673469	0.429728
Com_408_pos	Lysopc 16:1	14.23	C24H48NO7P	493.61	Phospholipid	34220	24810	25070	23120	22020	23330	23400	8081	15150	12680	19020	13980	22680	13790	1.66985	0.739715	0.00343373	0.979592	1.83493
Com_409_pos	Lysopc 15:0	15.44	C23H48NO7P	481.317	Phospholipid	17870	16500	24870	22080	18540	12600	17650	11030	21450	23750	19110	14660	22420	21210	0.973659	-0.0385121	0.904325	0.571429	0.371317
Com_40_neg	4-Hydroxybenzoic acid	0.79	C7H6O3	138.121	Benzoic Acid And Its Derivatives	62880	50900	58360	56150	40720	33590	34560	31470	201500	74690	49740	56180	47490	43450	0.668279	-0.581478	0.348949	0.428571	0.693521
Com_410_pos	Lysopc 16:0 (2N Isomer)	15.08	C24H50NO7P	495.63	Phospholipid	157800	105500	159100	118500	137700	108800	99590	37370	72540	90980	150300	88130	176300	83590	1.26856	0.343192	0.152903	0.755102	1.02696
Com_411_pos	Lysopc 14:0	13.58	C22H46NO7P	467.577	Lipids and lipid-like molecules	21500	16250	19060	14810	19660	12760	14250	5563	12210	10530	16950	9420	17470	11890	1.40766	0.4933	0.0435194	0.836735	1.37518
Com_412_pos	Gly-Tyr	1.02	C11H14N2O4	238.24	Amino Acid And Its Derivatives	7187	19500	9381	9621	8859	12770	7613	20460	10620	5694	10630	10590	9676	6209	1.01424	0.0203984	0.857604	0.55102	0.222492
Com_413_pos	Gly-Phe	2.46	C11H14N2O3	222.24	Amino Acid And Its Derivatives	16630	21090	24260	26050	22660	4990	4286	20000	13870	21700	25160	10300	13160	14550	1.01033	0.0148196	0.656039	0.571429	0.460895
Com_414_pos	Glycyl-L-valine	1.04	C7H14N2O3	174.198	Amino Acid And Its Derivatives	29510	37600	37640	30950	34500	18480	23060	14980	35080	24470	18690	21460	16230	22240	1.38257	0.467348	0.0435921	0.795918	1.34449
Com_415_pos	Glycine	0.73	C2H5NO2	75.067	Amino Acid And Its Derivatives	4022	4644	10310	5394	9738	4780	7644	6728	3600	8417	4500	4652	5529	7798	1.12876	0.174739	0.601978	0.428571	0.371785
Com_416_pos	L-Carnitine	0.68	C7H15NO3	161.2	Carnitine	198200	230000	256100	229500	243000	217700	228300	170400	242000	234200	228900	253900	199100	272500	1.00112	0.00162111	0.900184	0.55102	0.100438
Com_417_pos	Choline Hydroxide	0.67	C5H15NO2	121.18	Cholines	3064000	3662000	2704000	2131000	2786000	2637000	3033000	2740000	2931000	2785000	2556000	3322000	3173000	2622000	0.994436	-0.00804973	0.859743	0.510204	0.127825
Com_418_pos	L-Asparagine	1.21	C4H8N2O3	132.118	Amino Acid And Its Derivatives	3595000	3673000	3817000	3511000	2863000	2580000	2976000	2846000	3340000	4253000	3539000	3072000	3412000	3497000	0.960599	-0.0579933	0.574159	0.510204	0.590322
Com_419_pos	aminoimidazole carboxamide ribonucleotide	20.48	C9H15N4O8P	338.211	Nucleotide And Its Derivates	515500	471400	531000	461900	468600	456200	514300	452600	476400	466700	470900	466300	543100	466100	1.02298	0.0327773	0.500801	0.591837	0.505389
Com_41_neg	4-Hydroxy-3-methoxyphenylglycol	0.72			Benzene and substituted derivatives	276700	311900	315400	296700	283400	314400	297100	255700	316700	287500	315300	280200	262000	287400	1.04529	0.063905	0.238374	0.632653	0.817849
Com_420_pos	Asp-Phe	2.66	C13H16N2O5	280.276	Amino Acid And Its Derivatives	12980	15320	12740	14490	9075	13040	14360	10410	11170	8244	9500	10740	10020	12350	1.27019	0.345045	0.0146867	0.877551	1.53929
Com_421_pos	Asp-Phe methyl ester	3.79	C14H18N2O5	294.303	Organic Acid And Its Derivatives	85430	77260	83740	84220	65280	58700	76200	63270	85010	90420	82200	81940	99250	85870	0.902834	-0.147468	0.19687	0.734694	0.940037
Com_422_pos	Aspartic Acid	0.75	C4H7NO4	133.103	Amino Acid And Its Derivatives	19930	33060	33230	25720	70780	38150	32630	59520	44900	114800	71700	59650	44000	119600	0.493028	-1.02026	0.006269	0.918367	1.66422
Com_423_pos	6-Aminohexanoate	1.26	C6H13NO2	131.173	Organic Acid And Its Derivatives	3155000	3878000	3206000	2631000	3334000	1754000	3095000	2813000	3443000	3909000	3514000	3175000	3623000	3316000	0.88484	-0.176511	0.206313	0.734694	0.924985
Com_424_pos	All-Trans-13,14-Dihydroretinol	18.25	C20H32O	288.467	Vitamins	22080	15630	21060	16720	9146	13020	15700	12760	11300	11420	15170	13440	19280	11590	1.19372	0.255469	0.265478	0.734694	0.803499
Com_425_pos	6-Hydroxymelatonin	29.51	C13H16N2O3	248.278	Phenolamides	98090	124800	149400	107000	147700	152300	132200	77450	90190	112800	97700	84900	87200	120000	1.35995	0.443549	0.00477242	0.918367	1.69903
Com_426_pos	D-glucosamine-1-phosphate	22.05	C6H14NO8P	259.151	Others	2100	753	2355	1171	1129	1395	1371	985	788	1752	2749	1917	1872	1228	0.909928	-0.136175	0.722508	0.55102	0.264194
Com_427_pos	Tris(2-carboxyethyl)phosphine	29.38	C9H16ClO6P	286.647	Others	23360	25030	26450	25620	22820	22570	25990	24430	26010	23510	23570	25500	25660	23480	0.998141	-0.00268409	0.927117	0.44898	0.102823
Com_428_pos	Spermine	0.6	C10H26N4	202.34	Others	44380	41380	66730	15880	49310	36850	46630	27830	22290	53610	24060	22730	76460	13750	1.25103	0.323114	0.290876	0.653061	0.746514
Com_429_pos	O-Phospho-L-serine	0.9	C3H8NO6P	185.072	Amino Acid And Its Derivatives	67950	71210	59440	58820	60440	67030	62970	70440	72440	51720	61760	62400	50950	57220	1.04902	0.0690483	0.388363	0.612245	0.634099
Com_42_neg	3-Phosphoglyceric acid	0.72	C3H8NaO6P	194.056	Organic oxygen compounds	1810000	1807000	1919000	1669000	1912000	2072000	2193000	1394000	2255000	1429000	1212000	1854000	2229000	1498000	1.12728	0.172852	0.188141	0.653061	0.927034
Com_430_pos	dCMP	0.79	C9H14N3O7P	307.197	Nucleotide And Its Derivates	11730	8775	6143	11010	7043	6198	22680	7912	17440	13230	8722	13920	19960	19350	0.731882	-0.450318	0.13616	0.734694	1.00962
Com_431_pos	1-Methylnicotinamide	0.79	C7H9N2O+	137.159	Pyridine And Its Derivatives	878800	442200	610800	588300	488700	452800	691700	582400	584700	677600	756800	1027000	917400	597800	0.807454	-0.308548	0.1135	0.714286	1.06465
Com_432_pos	2-(3,4-dimethoxyphenyl)ethanamine	1.03	C10H15NO2	181.232	Benzene and substituted derivatives	2839000	4596000	3752000	3146000	3820000	3717000	4568000	3391000	2580000	4382000	4692000	5017000	4480000	4739000	0.902906	-0.147352	0.425691	0.673469	0.569808
Com_433_pos	2-(Dimethylamino)Guanosine	1.77	C12H17N5O5	311.294	Nucleotide And Its Derivates	11340	8037	4219	3107	4338	2948	10360	9937	8834	5471	10290	6146	24330	8743	0.601334	-0.733761	0.0840219	0.714286	1.15052
Com_434_pos	1-Palmitoyl-Sn-Glycero-3-Phosphocholine	14.38	C24H50NO7P	495.63	Lipids and lipid-like molecules	696500	450800	758400	454300	484400	505800	501300	323000	355700	518500	690300	514100	689000	404500	1.10197	0.140087	0.422152	0.408163	0.5966
Com_435_pos	1-Stearoyl-Sn-Glycerol-3-Phosphocholine	15.79	C26H54NO7P	523.683	Lipids and lipid-like molecules	11230	9560	11750	9602	14100	10870	9633	5246	8218	8869	11040	6884	11110	7941	1.29401	0.371846	0.036229	0.836735	1.39946
Com_436_pos	1-Oleoyl-Sn-Glycero-3-Phosphocholine	14.87	C26H52NO7P	521.667	Lipids and lipid-like molecules	1129000	690600	1110000	726600	730000	845700	815100	504200	588500	814600	1125000	817200	1151000	682500	1.06405	0.0895669	0.556617	0.591837	0.448163
Com_437_pos	NAA	0.8	C12H10O2	186.207	Organic Acid And Its Derivatives	4242	8749	4044	12370	14840	16790	12830	20820	12420	10360	12800	10530	11040	11620	0.824478	-0.278447	0.25564	0.44898	0.873369
Com_438_pos	D-2-Aminobutyric Acid	0.81	C4H9NO2	103.12	Organic Acid And Its Derivatives	22070	28040	29470	19910	31880	27360	27070	31140	27830	27310	29030	28100	39290	37120	0.845237	-0.242572	0.0657462	0.755102	1.22704
Com_439_pos	dimethyl-L-arginine	0.73	C8H18N4O2	202.254	Amino Acid And Its Derivatives	19390	24870	25390	20050	23790	14850	27150	14540	23510	13670	12160	36560	28200	18510	1.05668	0.0795343	0.539862	0.632653	0.435083
Com_43_neg	3-Nitro-L-Tyrosine	0.65	C9H10N2O5	226.186	Amino Acid And Its Derivatives	10090	22130	23550	15420	23790	16520	21890	10830	14240	22640	23510	13110	17120	17960	1.11708	0.159727	0.519226	0.612245	0.458119
Com_440_pos	Serine	0.71	C3H7NO3	105.093	Amino Acid And Its Derivatives	79590	68550	58710	107500	88120	75660	108100	31490	52050	60180	64990	69230	48780	123300	1.30268	0.381478	0.106017	0.77551	1.1043
Com_441_pos	S-ribosyl-L-homocysteine	1.1			Amino Acid And Its Derivatives	17610	38000	10200	7588	10390	25250	41810	7915	18640	9001	4821	16810	27730	7655	1.62952	0.704448	0.209284	0.693878	0.86377
Com_442_pos	Styrene	3.8	C8H8	104.149	Benzene and substituted derivatives	14870	10270	13480	10140	9490	8717	10130	9860	14430	10280	11490	11370	8424	6439	1.06645	0.0928188	0.550275	0.469388	0.454944
Com_443_pos	Spermidine	0.63	C7H19N3	145.246	Others	11610	9357	24950	8416	234500	255200	48770	11010	9194	36490	14760	18650	6299	5958	5.7913	2.53389	0.113582	0.734694	1.10874
Com_444_pos	S-Methyl-5'-thioadenosine	2.55	C11H15N5O3S	297.333	Nucleotide And Its Derivates	45420	60410	46780	56600	32320	35320	42730	75250	117400	107300	56640	35990	57950	66420	0.618203	-0.693848	0.0337577	0.857143	1.40837
Com_445_pos	Glycerophosphorylcholine	0.72	C8H20NO6P	257.221	Cholines	650000	487400	854600	751600	621400	580500	312700	1125000	622800	1139000	1059000	465200	672700	1201000	0.67755	-0.5616	0.0702512	0.77551	1.20402
Com_446_pos	Serotonin	0.86	C10H12N2O	176.215	Indole And Its Derivatives	6583	11244	11710	2709	6380	2168	10078	26970	12060	17600	18920	13070	23510	15350	0.399059	-1.32533	0.00547964	1	1.76423
Com_447_pos	S-Lactoyglutathione	0.95	C13H21N3O8S	379.386	Amino Acid And Its Derivatives	8365	14330	12370	13270	16310	14580	8258	21320	18580	11090	19720	12330	18110	11070	0.779567	-0.359255	0.127691	0.693878	1.03776
Com_449_pos	L-(-)-α-Amino-ε-Caprolactam	0.78	C6H12N2O	128.172	Lipids and lipid-like molecules	29820	38810	30870	34160	48970	42380	35190	30800	32570	50100	38840	43600	29750	42100	0.971766	-0.0413195	0.802666	0.530612	0.194798
Com_44_neg	3-Methylglutaric acid	0.63	C6H10O4	146.141	Fatty Acids	388100	420700	468800	371700	499400	446200	407000	493100	516100	567700	589400	479500	491800	453400	0.835951	-0.25851	0.00547797	0.897959	1.68307
Com_450_pos	Kynurenic Acid	2.96	C10H7NO3	189.167	Organic Acid And Its Derivatives	8228	9921	7255	6417	6401	5456	7314	9226	6657	9481	6820	7378	9002	8386	0.895382	-0.159425	0.226774	0.714286	0.855923
Com_451_pos	L-Arginine	0.66	C6H14N4O2	174.201	Amino Acid And Its Derivatives	1070000	1037000	1032000	1020000	728900	684000	852400	574100	972600	1053000	916000	769300	895400	894300	1.05755	0.0807261	0.586661	0.591837	0.571395
Com_452_pos	L-alpha-Aminobutyrate	0.74	C4H9NO2	103.12	Amino Acid And Its Derivatives	75400	59600	54540	41610	78030	49690	72470	52530	90870	88570	63740	39230	66330	54770	0.945838	-0.0803349	0.77594	0.55102	0.247409
Com_453_pos	L-Alanyl-L-Lysine	0.7	C9H19N3O3	217.265	Amino Acid And Its Derivatives	42780	77430	84020	38160	59570	65370	81890	30130	36720	60650	49120	67790	23870	36080	1.47595	0.561643	0.0484772	0.816327	1.29057
Com_454_pos	3-Anthraniloylalanine	1.51	C10H12N2O3	208.214	Amino Acid And Its Derivatives	20450	20170	15060	26000	21210	17800	18020	14010	25400	15250	33740	31150	24680	27240	0.808946	-0.305884	0.246539	0.693878	0.812759
Com_455_pos	1-Methyladenosine	0.76	C11H15N5O4	281.268	Nucleotide And Its Derivates	23760	20380	23980	14790	14520	6013	17670	10960	20180	9729	5923	24750	19570	11870	1.17606	0.233962	0.496081	0.632653	0.516129
Com_456_pos	1-Methylguanidine	0.73	C4H16N6O4S	244.273	Organic Acid And Its Derivatives	45110	46740	43010	49190	55950	35910	56360	63110	36560	84490	59080	57200	44610	64970	0.810375	-0.303338	0.140821	0.77551	1.01169
Com_457_pos	N-Formylkynurenine	1.27	C11H12N2O4	236.224	Organic Acid And Its Derivatives	3598	6164	9402	7542	9118	5595	6513	4714	5096	16630	7814	9224	5452	8837	0.829747	-0.269256	0.51646	0.530612	0.470029
Com_458_pos	N'-Feruloyl Putrescine	19.2	-		Phenolamides	312300	314000	311600	295200	286200	298300	316100	312200	306600	322600	309000	292300	315000	292900	0.992142	-0.0113819	0.698524	0.489796	0.325356
Com_459_pos	Dl-Norleucine	0.74	C6H13NO2	131.173	Amino Acid And Its Derivatives	1966000	1771000	1819000	1902000	1807000	1526000	1584000	1713000	2209000	1327000	1510000	2060000	2214000	2084000	0.943432	-0.0840093	0.607737	0.612245	0.366761
Com_45_neg	D-Xylonic Acid Lithium Salt	0.67	C5H10O6	166.129	Organic Acid And Its Derivatives	9162	10560	15060	11570	9986	6600	3840	5631	13060	14980	7149	9582	5150	12370	0.983157	-0.0245061	0.94277	0.489796	0.303529
Com_460_pos	N-Carbamyl-L-glutamicacid	0.62	C6H10N2O5	190.154	Amino Acid And Its Derivatives	7149	2105	4646	8037	7239	4579	4884	4218	5189	4347	3636	4194	3223	3264	1.37647	0.460977	0.205204	0.795918	0.89615
Com_461_pos	N-Caffeoyl Putrescine	13.52	C13H18N2O3	250.294	Phenolamides	3554	2755	3849	4985	5938	4193	4179	4882	4852	5228	3051	3634	4077	4970	0.959569	-0.0595421	0.680229	0.55102	0.292292
Com_462_pos	N-Acetylthreonine	1.03	C6H11NO4	161.156	Amino Acid And Its Derivatives	6527	11470	7179	9349	8561	16850	7699	11180	4212	10080	6265	9268	9786	20010	0.955283	-0.0659997	0.983136	0.530612	0.137899
Com_463_pos	Dl-Valine	0.77	C5H11NO2	117.146	Amino Acid And Its Derivatives	5526000	5106000	4587000	4728000	3864000	3167000	4255000	5285000	6708000	6882000	5726000	5274000	6380000	6030000	0.738631	-0.437075	0.00346902	0.959184	1.7987
Com_464_pos	Proline	0.74	C5H9NO2	115.131	Amino Acid And Its Derivatives	983600	1014000	1008000	782300	881800	792200	915700	1129000	1088000	1173000	1064000	1394000	1190000	1261000	0.768478	-0.379924	0.00039771	1	1.96251
Com_465_pos	Dl-Threitol	0.7	C4H10O4	122.12	Sugar Alcohols	50210	38270	54610	45050	175600	50890	16420	79460	79550	57730	23280	92510	127500	87500	0.787263	-0.345083	0.299916	0.755102	0.719368
Com_466_pos	L-Histidine	0.66	C6H9N3O2	155.156	Amino Acid And Its Derivatives	259200	237900	212700	242100	240700	130800	226100	243700	267700	341800	258900	213300	265500	261900	0.836302	-0.257904	0.0929821	0.857143	1.17634
Com_467_pos	3-Phenoxypropionic acid	12.29	C9H10O3	166.177	Fatty Acids	129200	127700	119600	109500	125800	117700	117000	142200	129100	139100	142700	131600	130100	135500	0.890771	-0.166873	0.00136542	0.979592	1.86738
Com_468_pos	Sphinganine	12.55	C18H39NO2	301.513	Phospholipid	317600	314600	327500	332500	310900	300900	330600	333900	344700	342600	312500	297800	284000	321700	0.998838	-0.00167763	0.986764	0.55102	0.13629
Com_469_pos	L-Lysine	0.68	C6H14N2O2	146.189	Amino Acid And Its Derivatives	1437000	1650000	1870000	1650000	2817000	1259000	1213000	2832000	3867000	4477000	3809000	2660000	3360000	3727000	0.480996	-1.0559	0.000139185	0.979592	2.07204
Com_470_pos	L-Methionine	1.14	C5H11NO2S	149.212	Amino Acid And Its Derivatives	552100	407300	507900	576200	557200	304900	392700	537500	558500	531500	457900	541600	553300	566600	0.880274	-0.183975	0.157573	0.653061	1.02649
Com_471_pos	PC(16:0/16:0)	23.035	C40H80NO8P	734.051	Glycerophospholipids	83900000	54240000	89000000	54910000	45840000	53410000	58790000	28210000	31630000	46150000	61840000	44490000	71600000	38270000	1.36593	0.449887	0.0588009	0.77551	1.27255
Com_472_pos	3-Methylindole	2.74	C9H9N	131.177	Indole And Its Derivatives	175700	180500	192000	165300	151300	130900	156400	167100	200500	212900	169900	160800	191800	186700	0.893309	-0.16277	0.0902484	0.755102	1.18017
Com_473_pos	Indoleacetic acid	6.55	C10H9NO2	175.187	Indole And Its Derivatives	4202	5548	5011	5316	4279	5091	6027	4515	5342	8442	6884	5837	6279	7385	0.793886	-0.332996	0.0403207	0.836735	1.35066
Com_474_pos	beta-Cubebene	15.67	C15H24	204.351	Fatty Acids	138700	143300	158000	124300	129400	118100	137700	128900	146400	139800	147700	133200	127400	128200	0.997793	-0.00318727	0.919863	0.469388	0.214478
Com_475_pos	Benzamidine Hydrochloride Hydrate	1.86	C7H11ClN2O	174.628	Benzene and substituted derivatives	787200	726400	781100	698900	672300	560200	687500	682900	777700	846600	709100	651000	781800	753700	0.944415	-0.0825078	0.304854	0.612245	0.813224
Com_476_pos	Betaine aldehyde	0.79	C5H12NO+	102.155	Organic nitrogen compounds	95920	82220	129500	100700	85760	92210	73640	62950	52550	49660	77020	94740	91260	74970	1.31164	0.391368	0.0346135	0.816327	1.37702
Com_477_pos	beta hydroxybutyrate	0.63	C4H8O3	104.104	Organic Acid And Its Derivatives	99600	55240	86060	126800	212700	124400	45910	54620	82080	45930	55830	72140	69160	41650	1.78142	0.833031	0.0538447	0.795918	1.30332
Com_478_pos	Carnitine-C12	12.23			Carnitine	5099	3953	4358	4811	3192	2959	3181	3537	5776	5409	4435	2949	6128	5448	0.818033	-0.289768	0.177915	0.734694	0.976898
Com_479_pos	Carnitine	0.74	C7H15NO3	161.199	Carnitine	84810	107600	102100	138200	136500	86850	50810	72180	111700	126100	94280	88000	82330	119800	1.01797	0.0256987	0.94852	0.530612	0.26343
Com_47_neg	Xanthurenic Acid	4.4	C10H7NO4	205.167	Organic Acid And Its Derivatives	31280	31690	30620	29140	22630	24460	27530	30860	34560	36670	30630	27440	37120	28090	0.875671	-0.191539	0.0718155	0.734694	1.2204
Com_480_pos	2_Furanoic Acid	0.8	C5H4O3	112.084	Organic Acid And Its Derivatives	2124000	2046000	2412000	1606000	1664000	1721000	2085000	2024000	2167000	1886000	1862000	1751000	2146000	2327000	0.964344	-0.0523807	0.555167	0.387755	0.424865
Com_481_pos	Mag (18:1) Isomer1	18.14			Fatty Acids	7062	5068	7051	6928	5004	6389	6084	5814	5715	6093	5987	5211	5754	6450	1.06245	0.0873966	0.412702	0.653061	0.605155
Com_482_pos	2-Methylbutyroylcarnitine	29.44	C12H23NO4	245.315	Fatty Acids	282300	282600	306700	324400	308600	307600	285100	275200	280000	307300	275800	303800	277400	277600	1.05017	0.0706267	0.101907	0.857143	1.1023
Com_483_pos	2-Methylsuccinic Acid	0.74	C5H8O4	132.115	Organic Acid And Its Derivatives	79320	87610	69270	88370	85220	66300	92700	66280	62040	84810	57280	64900	70710	50010	1.24726	0.318767	0.0154249	0.897959	1.54323
Com_484_pos	L-Kynurenine	1.32	C10H12N2O3	208.214	Amino Acid And Its Derivatives	21110	13150	16610	15360	18070	10920	20740	10510	18520	25410	18020	16090	24730	26900	0.827222	-0.273653	0.294064	0.673469	0.759013
Com_485_pos	L-Methionine Methyl Ester	29.51	C6H14ClNO2S	199.699	Amino Acid And Its Derivatives	131500	154100	173700	131400	173500	161000	172400	168200	245200	169800	175100	183800	174700	149900	0.866504	-0.206722	0.0863288	0.77551	1.15944
Com_486_pos	L-Methionine sulfone	0.71	C5H11NO4S	181.21	Amino Acid And Its Derivatives	6709000	5324000	6040000	6052000	5631000	4330000	5547000	6107000	5424000	7842000	6465000	4905000	6867000	6194000	0.90478	-0.14436	0.231974	0.714286	0.890283
Com_488_pos	lipoamide	2.55	C8H15NOS2	205.341	Organoheterocyclic compounds	1228000	1224000	1213000	1144000	1037000	878500	1032000	1096000	1276000	1451000	1201000	1075000	1303000	1289000	0.892475	-0.164116	0.085593	0.77551	1.20186
Com_489_pos	Ip7G	0.75	C16H23N5O5	365.384	Nucleotide And Its Derivates	8085	5233	7205	10840	13980	8574	12620	6763	8094	12400	4081	4919	8195	7306	1.28554	0.362375	0.194588	0.714286	0.892436
Com_48_neg	α-ketoisovaleric acid	0.7	C5H8O3	116.115	Organic Acid And Its Derivatives	2404	1599	2801	399	799	1599	2000	1956	2802	2399	1601	1199	400	1199	1.00389	0.00560706	0.969405	0.510204	0.0427913
Com_490_pos	2-Oxo-3-methyl-butyrate	29.5			Esters	71370	81500	108000	81220	49020	66680	87010	61770	71320	61730	69930	64740	72390	68360	1.15856	0.212329	0.240452	0.755102	0.849475
Com_491_pos	Urea	0.76	CH4N2O	60.055	Organic Acids And Its Derivatives	31710	32420	32990	30920	27920	21450	28760	25510	35550	24260	22040	26700	29010	21130	1.11927	0.162561	0.203423	0.714286	0.907793
Com_492_pos	Uridine	0.75	C9H12N2O6	244.201	Nucleotide And Its Derivates	15530	15040	8364	5558	8730	7975	7444	11390	9138	28360	29650	22880	27500	10680	0.491705	-1.02414	0.0196251	0.877551	1.49101
Com_493_pos	Urethane	0.71	C3H7NO2	89.093	Organic Acid And Its Derivatives	335100	232700	297000	269500	247000	184000	335500	235300	324200	293700	463200	464300	621400	306500	0.701765	-0.510941	0.057423	0.755102	1.26484
Com_494_pos	Uridine diphosphate-N-acetylglucosamine	0.81	C17H27N3O17P2	607.354	Nucleotide And Its Derivates	21110	34040	44140	32930	32650	22490	38090	29370	43560	67560	12450	21850	6164	34910	1.04441	0.0626848	0.459626	0.571429	0.53821
Com_495_pos	Urocanic Acid	0.81	C6H6N2O2	138.124	Organic Acid And Its Derivatives	10330	4760	8727	5893	7001	11730	7193	7658	9155	7622	7295	9102	14280	6878	0.897467	-0.156069	0.440825	0.632653	0.549301
Com_496_pos	Uracil	1.02	C4H4N2O2	112.087	Nucleotide And Its Derivates	311400	129300	235800	164700	118200	147500	156400	236500	235300	276300	326000	300500	347100	283300	0.630075	-0.666405	0.00692285	0.877551	1.72999
Com_497_pos	Lysopc 18:2	14.44	C26H50NO7P	519.65	Phospholipid	207500	125200	188000	134700	122800	155200	141900	98850	118700	160000	210100	150700	223000	132600	0.982952	-0.0248076	0.989949	0.510204	0.17388
Com_498_pos	Lysopc 18:1	15.31	C26H52NO7P	521.667	Phospholipid	716900	454900	730100	462000	465600	542100	532900	333300	383400	517300	729500	501200	738300	445300	1.07022	0.0979134	0.531152	0.612245	0.472969
Com_499_pos	Lysopc 20:0	17.19	C28H58NO7P	551.73	Phospholipid	119500	69600	112500	77880	36190	40440	72990	45780	72570	69680	98600	66110	166700	68620	0.899738	-0.152423	0.631121	0.510204	0.436881
Com_49_neg	2-Phosphoglyceric acid	0.65	C3H7O7P	186.057	Organic oxygen compounds	2797000	2065000	2064000	1678000	1781000	2184000	2311000	1508000	2234000	1446000	1297000	2799000	2164000	1347000	1.16295	0.217794	0.202384	0.673469	0.884333
Com_4_neg	1-Methylhistamine	0.68	C6H13Cl2N3	198.09	Polyamine	7220	7600	13210	14800	9600	4799	11200	10800	2800	10400	8401	2400	6397	7200	1.41388	0.49966	0.154298	0.734694	0.999211
Com_500_pos	Galactinol	0.71	C12H22O11	342.297	Organic oxygen compounds	75160	97110	93580	88420	90760	54230	74550	70170	89930	93490	71160	64270	51650	60160	1.14572	0.196252	0.234667	0.734694	0.86949
Com_501_pos	Gamma-Caprolactone	3.93	C6H10O2	114.142	Organoheterocyclic compounds	3741	1855	7708	7266	6138	5680	6115	7677	8668	8049	8007	7150	10624	11620	0.623076	-0.682519	0.0275506	0.938776	1.49088
Com_502_pos	gamma-Muurolene	2.9	C15H24	204.351	Fatty Acids	21420	20660	24470	21730	15300	17900	19130	18900	23260	27530	21500	20580	24330	22290	0.887745	-0.171782	0.123512	0.714286	1.08355
Com_503_pos	Glu-Glu	0.72	C10H16N2O7	276.243	Amino Acid And Its Derivatives	105500	73390	132200	89710	110000	122000	115500	144000	84310	110100	141900	205400	56000	189200	0.803837	-0.315025	0.444695	0.673469	0.590346
Com_504_pos	Glutamine	0.74	C5H10N2O3	146.145	Amino Acid And Its Derivatives	2875000	2646000	2740000	2385000	3367000	1811000	1922000	3885000	4859000	8222000	5451000	3817000	4837000	5596000	0.483977	-1.04699	0.000137635	1	2.04228
Com_505_pos	glutathione	0.78	C10H17N3O6S	307.323	Amino Acid And Its Derivatives	31440000	32900000	31150000	24410000	30220000	28050000	31090000	20030000	21000000	19900000	17810000	20950000	17680000	26040000	1.45917	0.545151	6.42e-05	0.979592	2.09634
Com_507_pos	5-Hydroxyindole-3-Acetic Acid	2.71	C10H9NO3	191.183	Indole And Its Derivatives	24200	14030	13850	21330	33400	32260	35870	23090	9219	18210	23450	11550	9479	14340	1.59999	0.678065	0.0463953	0.795918	1.30402
Com_508_pos	5-Methoxyindole-3-Carbaldehyde	4.51	C10H9NO2	175.184	Indole And Its Derivatives	1393	991	1610	1632	1331	1337	1109	1770	1450	1569	1438	1891	1606	1383	0.846583	-0.240276	0.0575364	0.77551	1.26433
Com_509_pos	5-Methylcytosine	0.73	C5H7N3O	125.129	Nucleotide And Its Derivates	2260	2015	3137	901	2984	2475	3164	1893	3162	1545	9892	2668	6807	5369	0.540465	-0.887728	0.146321	0.673469	1.00719
Com_50_neg	N-Oleoyl Glycine	17.41	C20H37NO3	339.513	Organic Acid And Its Derivatives	615	611	576	495	602	653	284	360	382	869	676	617	545	608	0.945526	-0.0808106	0.779625	0.571429	0.280966
Com_510_pos	5-Methyluridine	1.05	C10H14N2O6	258.228	Nucleotide And Its Derivates	25770	14670	34230	32260	19820	11630	17180	7726	26270	8930	19990	16600	16530	30210	1.2321	0.301119	0.343762	0.632653	0.682449
Com_511_pos	5-Hydroxytryptophan	1	C11H12N2O3	220.225	Amino Acid And Its Derivatives	19250	10100	23110	25110	13390	6449	30560	11390	18970	13750	18660	11080	24440	16820	1.11171	0.152781	0.923173	0.571429	0.21893
Com_512_pos	5-Hydroxylysine	0.66	C6H15ClN2O3	198.65	Amino Acid And Its Derivatives	103400	121000	117300	102300	121400	117300	111800	143900	109800	133800	163200	156900	139400	153100	0.794421	-0.332025	0.0031551	0.897959	1.82009
Com_513_pos	5-Methoxyindole-3-acetic acid	5.6	C11H11NO3	205.21	Indole And Its Derivatives	3758	830	3646	5356	3403	2604	4786	2638	2255	3109	2985	3236	3762	3124	1.1551	0.208017	0.906573	0.673469	0.0872825
Com_514_pos	Isobutyrylglycine	0.6	C6H11NO3	145.156	Organic Acid And Its Derivatives	65490	67450	101600	67490	811000	924700	198300	87490	54130	158500	55790	160600	94260	71730	3.27623	1.71204	0.20425	0.653061	0.920287
Com_515_pos	Homocysteine	0.83	C4H9NO2S	135.185	Amino Acid And Its Derivatives	17470	23460	21180	23550	15170	18400	32000	19470	7830	18840	28360	25970	13430	23690	1.09914	0.136369	0.477956	0.510204	0.50565
Com_516_pos	6-Aminonicotinamide	0.89	C6H7N3O	137.139	Pyridine And Its Derivatives	21980	20470	11540	20750	15460	7488	15040	14620	11760	13690	11870	7816	18810	25880	1.07929	0.110089	0.699106	0.591837	0.385748
Com_517_pos	Phosphocholine	21.68	C5H15ClNO4P	219.604	Cholines	2831000	1932000	2814000	1995000	1783000	1874000	2248000	1230000	1464000	2281000	2917000	1803000	2788000	1925000	1.07419	0.103256	0.501983	0.591837	0.536725
Com_518_pos	L-Normetanephrine	21.7	C9H13NO3	183.204	Hormones	37280	18570	38500	21500	21630	20620	25600	15460	16050	26020	32510	23090	33130	24540	1.07553	0.105044	0.658278	0.469388	0.383453
Com_519_pos	p-Mentha-1,3,8-triene	13.06	C10H14	134.218	Fatty Acids	12260	33380	19260	16440	10990	18990	12980	22820	10600	10940	26560	23390	12360	10130	1.06421	0.089786	0.730159	0.591837	0.263392
Com_51_neg	Nα-Acetyl-L-Arginine	0.75	C8H16N4O3	216.238	Amino Acid And Its Derivatives	9137	9367	10440	9907	12440	8437	6398	2802	4780	3934	5616	4107	4824	4819	2.14125	1.09845	2.44e-05	1	2.13978
Com_520_pos	Pseudouridine	0.8	C9H12N2O6	244.201	Nucleotide And Its Derivates	5274	3735	9484	10390	1505	4075	5298	4235	7064	4520	5056	3481	11130	6229	0.953158	-0.0692122	0.640293	0.44898	0.375287
Com_521_pos	beta-Nicotinamide adenine dinucleotide phosphate	23.48	C21H29N7O17P3	744.41	Nucleotide And Its Derivates	1620000	1021000	1780000	951000	874400	926700	1086000	627400	621700	939300	1339000	949800	1324000	735500	1.2635	0.337422	0.161779	0.714286	0.980185
Com_522_pos	D-Homocysteine	1.04	C4H9NO2S	135.185	Amino Acid And Its Derivatives	169200	138200	145300	115200	126400	110000	161500	135700	153500	150300	156000	103900	110100	155500	1.00083	0.00119552	0.985584	0.489796	0.137247
Com_523_pos	Dihydrouracil	0.85	C4H6N2O2	114.103	Nucleotide And Its Derivates	20510	31440	16350	30560	14770	11180	46260	8196	8656	8677	17560	13180	7108	45080	1.57731	0.657464	0.0922952	0.795918	1.12832
Com_524_pos	Dimethyl fumarate	29.45	C6H8O4	144.125	Fatty Acids	2386000	2353000	2442000	2416000	2277000	2367000	2298000	2249000	2419000	2331000	2336000	2368000	2358000	2361000	1.00712	0.0102422	0.590021	0.591837	0.440995
Com_525_pos	γ-Glutamylglutamic acid	0.75	C10H16N2O7	276.243	Amino Acid And Its Derivatives	81210	91430	88220	75840	110700	83450	120600	74560	65540	73120	75510	106300	106000	104100	1.07655	0.106409	0.447502	0.693878	0.549179
Com_526_pos	acadesine	1.02	C9H14N4O5	258.231	Carbohydrates	18330	13320	20580	20620	10260	10570	12750	6857	12470	9805	11420	4876	13680	14330	1.44925	0.535306	0.0610763	0.755102	1.27874
Com_527_pos	Xanthosine	1.03	C10H12N4O6	284.225	Nucleotide And Its Derivates	159100	111200	102000	165400	178000	71440	139100	65500	106400	137500	88790	92720	124200	119900	1.26017	0.333622	0.195045	0.734694	0.946771
Com_528_pos	Vitamin A	18.24	C20H30O	286.452	Vitamins	1028	1773	1479	1528	2819	1023	1743	1315	1934	1409	2230	1394	1534	3180	0.876654	-0.18992	0.457822	0.591837	0.521585
Com_529_pos	D-Galactosamine	0.67	C6H14ClNO5	215.632	Carbohydrates	19960	14890	9575	21030	17110	14170	22340	27710	13880	13280	18070	21180	27350	16380	0.863801	-0.211229	0.388223	0.591837	0.618992
Com_52_neg	N-acetyl-L-ornithine	0.58	C7H14N2O3	174.198	Amino Acid And Its Derivatives	66170	70830	88510	80590	67710	70480	112500	77640	162900	147900	104000	97050	232500	96470	0.606221	-0.722084	0.0210617	0.877551	1.51244
Com_530_pos	Pyridoxine	0.74	C8H11NO3	169.178	Pyridine And Its Derivatives	2381000	2015000	1249000	2096000	969900	761600	1378000	1750000	2332000	1814000	1845000	1572000	1575000	1231000	0.89533	-0.159509	0.367771	0.571429	0.692193
Com_531_pos	Pyridoxamine	0.74	C8H12N2O2	168.193	Pyridine And Its Derivatives	35700	28170	52990	36040	104200	49560	9700	129500	146600	225400	135700	81560	86050	181100	0.320881	-1.63989	0.00251763	0.959184	1.84698
Com_532_pos	Sarcosine	0.74	C3H7NO2	89.093	Amino Acid And Its Derivatives	352200	464800	428100	488900	803000	372600	472300	295700	265000	531500	366300	382300	273400	588000	1.25154	0.3237	0.161523	0.693878	0.957037
Com_533_pos	S-Adenosyl-methionine	0.65	C22H30N6O8S2	570.639	Nucleotide And Its Derivates	50640	71660	85300	65280	83290	39930	54340	72750	71740	105900	90540	76780	55730	94970	0.792456	-0.335597	0.0911403	0.795918	1.14046
Com_534_pos	Pyridoxine O-Glucoside	1.03	C14H21NO8	331.127	Vitamins	95740	105900	125100	84330	126700	77880	115400	102300	106200	109800	86590	87010	81010	99920	1.08653	0.119728	0.4047	0.612245	0.597047
Com_535_pos	4-Aminobenzoate	0.78	C7H7NO2	137.136	Benzoic Acid And Its Derivatives	785700	484500	570900	499800	487300	510400	626500	589000	642600	733000	774600	1018000	932100	587900	0.751364	-0.412415	0.0221927	0.857143	1.45705
Com_536_pos	Isoproterenol	1.08	C11H17NO3	211.258	Lipids and lipid-like molecules	1123000	1247000	784700	1315000	1743000	2612000	2077000	1433000	1372000	1025000	1457000	2099000	2028000	2349000	0.926779	-0.109703	0.575231	0.612245	0.556954
Com_537_pos	Isoleucine	1.1	C6H13NO2	131.173	Amino Acid And Its Derivatives	33160000	33190000	37440000	39180000	31560000	27500000	29880000	29400000	36270000	38100000	34190000	29430000	40130000	33160000	0.963562	-0.0535512	0.575723	0.581633	0.566583
Com_538_pos	D-Isoleucine	1.02	C6H13NO2	131.173	Amino Acid And Its Derivatives	40310000	46330000	52470000	48660000	36010000	41330000	44770000	47450000	52580000	54710000	50130000	48730000	57530000	52250000	0.852771	-0.229769	0.0138801	0.897959	1.58929
Com_54_neg	o-Cresol	5.29	C7H8O	108.138	Benzene and substituted derivatives	11590	10030	11820	11410	7919	7737	7388	7970	12100	13170	9673	7607	13360	9024	0.931279	-0.102714	0.589118	0.367347	0.567026
Com_55_neg	Oleoyl-L-α-lysophosphatidic acid	18.17	C21H41O7P	436.259	Lipids and lipid-like molecules	1642	1209	1872	1265	775	1963	1557	725	581	996	1056	1091	1343	520	1.62912	0.704092	0.0172926	0.877551	1.50181
Com_57_neg	allantoate	0.74	C4H8N4O4	176.131	Organic Acid And Its Derivatives	3739	4685	7177	5999	3344	3279	6227	30180	14380	15840	12290	28170	17600	24830	0.240422	-2.05636	4.69e-06	1	2.20317
Com_58_neg	Alloxan	0.56	C4H4N2O5	160.085	Organoheterocyclic compounds	97520	118400	104900	76610	87020	117700	79760	90150	62160	85470	62560	88420	87100	66140	1.25814	0.331288	0.0312499	0.77551	1.38454
Com_59_neg	Aminomalonic Acid	0.72	C3H5NO4	119.076	Organic Acid And Its Derivatives	386900	362800	362400	447000	507300	322100	332300	328800	390300	491400	346300	359900	411800	408500	0.994081	-0.00856452	0.904499	0.530612	0.319775
Com_5_neg	1-Caffeoylquinic Acid	0.69	C16H18O9	354.309	Organic Acid And Its Derivatives	2405	3473	2804	3080	3484	399	3150	4798	5207	3600	5202	4803	1601	2400	0.680707	-0.554894	0.197145	0.755102	0.899108
Com_60_neg	Stearic acid	17.96	C18H36O2	284.477	Fatty Acids	118600000	122600000	121400000	115900000	118300000	116500000	123300000	116800000	116100000	117400000	123500000	115300000	116500000	115400000	1.019	0.0271558	0.171159	0.72449	0.932895
Com_61_neg	D-sedoheptulose-1-7-phosphate	0.62			Carbohydrates	928500	225600	440100	297300	110500	111300	447300	325400	735800	99050	301300	594400	1124000	222500	0.752575	-0.410092	0.524701	0.591837	0.449948
Com_62_neg	Sucrose	0.78	C12H22O11	342.297	Carbohydrates	20130	28590	33000	21730	24370	19320	19120	8841	41130	25360	30210	20120	17310	17930	1.03331	0.0472678	0.604198	0.591837	0.419855
Com_63_neg	D-Ribose 5-phophate	0.58	C5H11O8P	230.11	Organic Acid And Its Derivatives	280300	299600	313600	295700	576500	268700	334300	257700	657000	1313000	1333000	574400	446800	449200	0.470812	-1.08678	0.0321677	0.795918	1.43584
Com_64_neg	D-Ribulose 1,5-bisphosphate	0.53	C5H12O11P2	310.09	Carbohydrates	84040	61730	92900	70350	87600	62500	71970	42160	107500	343700	254200	383700	106100	82750	0.402307	-1.31363	0.0791941	0.795918	1.23996
Com_65_neg	D-Mannose	0.71	C6H12O6	180.156	Carbohydrates	4411	10000	5576	9201	5208	4001	5204	8800	15220	7200	6805	6592	8402	7198	0.724065	-0.46581	0.0745518	0.755102	1.18675
Com_66_neg	Dodecanoic acid	14.87	C12H24O2	200.318	Free Fatty Acid	46720	44730	49420	43060	43310	42230	36610	42250	45690	42030	46870	50060	54700	44520	0.93855	-0.0914941	0.232744	0.653061	0.830172
Com_67_neg	Carbamoylphosphate	0.65	CH2NO5P--	139.004	Organic Acid And Its Derivatives	21630	25540	33900	33390	29810	24080	29990	22390	31910	36860	31030	24510	20790	19580	1.06024	0.0843974	0.535237	0.591837	0.470971
Com_68_neg	dADP	0.76	C10H15N5O9P2	411.202	Nucleotide And Its Derivates	2015	4034	3255	1229	5685	2878	1627	2449	2821	3647	1632	2450	832	2838	1.24321	0.314065	0.513353	0.612245	0.459082
Com_69_neg	2,3-Dinor-TXB2	0.78	C18H30O6	342.427	Fatty Acids	13290	10870	19340	14910	16510	14090	12480	10870	26230	12090	26180	10450	13690	8056	0.943514	-0.0838846	0.91134	0.622449	0.0916895
Com_6_neg	Nonadecanoic acid	15.58	C19H38O2	298.504	Fatty Acids	15330000	16510000	16390000	15960000	15850000	15860000	17570000	15890000	15630000	16560000	16940000	16900000	16500000	15550000	0.995613	-0.0063432	0.8309	0.571429	0.173887
Com_70_neg	2,6-Dihydroxypurine	0.81	C5H4N4O2	152.111	Nucleotide And Its Derivates	167800	170800	162400	124800	115600	133200	450300	615500	299200	95120	103800	135000	232200	103100	0.836469	-0.257616	0.867665	0.55102	0.215461
Com_71_neg	2-deoxyglucose-6-phosphate	0.69	C6H13O8P	244.136	Nucleotide And Its Derivates	42490	41220	46450	47620	40810	52830	28010	42010	51250	45610	38820	46820	56820	43210	0.922629	-0.116178	0.343286	0.612245	0.668601
Com_72_neg	dGMP	0.77	C10H14N5O7P	347.221	Nucleotide And Its Derivates	2803	5419	4811	2372	4009	2002	2806	4401	4405	2402	2798	3200	4406	4003	0.945618	-0.0806709	0.605227	0.55102	0.368462
Com_73_neg	Indolelactic acid	4.26	C11H11NO3	205.21	Indole And Its Derivatives	2961	1981	2651	2641	2482	1637	2117	2072	2694	2795	2049	1769	3042	2204	0.990677	-0.0135138	0.926819	0.44898	0.401117
Com_74_neg	D-Arginine	0.98	C6H14N4O2	174.201	Amino Acid And Its Derivatives	52290	82670	62530	52060	32660	40500	40170	19840	42740	50920	37600	34840	62740	24400	1.32884	0.410169	0.136011	0.714286	1.06629
Com_75_neg	Retinal	0.72	C20H28O	284.436	Vitamins	2411	4001	2401	3205	6002	3249	1600	2400	2407	2802	4400	4005	2002	801	1.21534	0.281357	0.400964	0.612245	0.588175
Com_76_neg	Erucic acid	16.86	C22H42O2	338.568	Fatty Acids	3924000	3741000	3857000	3811000	4098000	3897000	4008000	3644000	3619000	3540000	3985000	3719000	3510000	3697000	1.06308	0.0882481	0.00948702	0.897959	1.61642
Com_77_neg	Scyllitol	0.7	C6H12O6	180.156	Carbohydrates	66950	48810	67650	52830	65230	57220	50410	37200	51230	73230	46810	39600	31200	59610	1.20721	0.271679	0.111432	0.734694	1.11686
Com_78_neg	D-Ribose 5-phosphate	0.57	C5H11O8P	230.11	Carbohydrates	263000	288800	346000	335300	545600	358600	492800	300800	620400	1370000	1269000	834700	634500	426600	0.482056	-1.05273	0.0230321	0.857143	1.49718
Com_79_neg	Capric acid	12.9	C10H20O2	172.265	Fatty Acids	66080	81450	96820	106200	99710	95350	116900	75450	75860	84380	61310	86490	100500	120900	1.09526	0.131269	0.389148	0.632653	0.603933
Com_7_neg	L-Homoserine	0.68	C4H9NO3	119.119	Amino Acid And Its Derivatives	14020	20000	20410	16390	16000	15470	26400	14800	19620	29990	13190	17600	17200	22800	0.951849	-0.0711952	0.785894	0.530612	0.219028
Com_81_neg	Nervonic acid	19.3	C24H46O2	366.621	Fatty Acids	106500	139100	139100	163200	181500	102200	122400	55550	170900	82230	151000	117200	146700	82940	1.18286	0.242279	0.246514	0.632653	0.819421
Com_82_neg	Glycodeoxycholic acid	15.26	C26H43NO5	449.628	Bile Acids	33590	25910	30780	29820	16030	15670	24950	20990	30010	30960	32300	21340	35690	29330	0.881019	-0.182755	0.316206	0.653061	0.775049
Com_83_neg	Taurohyodeoxycholic acid sodium salt	13.65	C26H44NNaO6S	521.69	Bile Acids	412500	569200	409400	391700	506000	453300	466400	304900	294700	335300	361000	356200	403100	412000	1.30046	0.379024	0.00270572	0.938776	1.76938
Com_84_neg	Taurocholic acid	14.08	C26H45NO7S	515.7	Bile Acids	53880	49640	55110	53350	44220	38240	49440	44680	48070	52120	54560	50770	56450	47260	0.971659	-0.0414773	0.586427	0.55102	0.520548
Com_85_neg	Tauro-alpha-Muricholic acid sodium salt	12.38	C26H44NO7S.Na	537.69	Bile Acids	31560	27380	39690	28430	34330	38700	32860	33960	30090	28920	32230	39060	28770	28360	1.05222	0.0734303	0.498986	0.591837	0.536466
Com_86_neg	Adonitol	0.64	C5H12O5	152.146	Sugar Alcohols	2781	3014	4350	4683	3730	5597	4795	1994	4794	4779	3573	7799	4798	5195	0.879084	-0.185927	0.643587	0.632653	0.340818
Com_87_neg	Riboflavin-5-phosphate	5.51	C17H21N4O9P	456.344	Nucleotide And Its Derivates	20240	23770	31760	24150	17030	16480	23280	15460	19740	29450	24890	17250	15610	16500	1.12822	0.174051	0.340873	0.653061	0.732745
Com_88_neg	Ribose 1-phosphate	0.62	C5H11O8P	230.11	Carbohydrates	434800	500200	543100	565900	1426000	389800	551900	418900	1032000	3025000	2059000	712800	842000	598700	0.507769	-0.977756	0.104664	0.795918	1.10884
Com_89_neg	Pyrophosphate	0.61	H4O7P2	177.975	Non-metal oxoanionic compounds	9224000	9329000	8478000	9084000	7726000	7857000	10110000	7813000	8763000	7206000	7109000	9526000	12210000	6620000	1.04323	0.0610515	0.524929	0.653061	0.456664
Com_8_neg	L-Glutamic acid	0.61	C5H9NO4	147.129	Amino Acid And Its Derivatives	23660	26800	31630	34000	27600	20000	31210	24410	24010	35600	19200	24400	22000	24400	1.11999	0.163481	0.270008	0.673469	0.812088
Com_90_neg	Pyruvic Acid	0.75	C3H4O3	88.062	Tca Cycle	11980	7971	11720	10370	8582	3111	4471	9620	6285	9910	3959	2870	7593	12370	1.10641	0.145888	0.698843	0.591837	0.452481
Com_91_neg	beta-Muricholic acid	12.52	C24H40O5	408.578	Bile Acids	187200	186000	153100	171900	199200	189700	176700	175800	191400	191700	172500	248600	173400	194100	0.937885	-0.0925171	0.323287	0.632653	0.70897
Com_92_neg	alpha-Muricholic acid	12.44	C24H40O5	408.578	Bile Acids	189100	192200	182100	256900	228000	254600	242200	182200	206000	193400	192500	187100	195300	199400	1.13954	0.188449	0.0751199	0.653061	1.25024
Com_93_neg	hyocholic acid	13.45	C24H40O5	408.57	Bile Acids	46080	42060	44950	46710	30340	28940	41100	36410	42320	41550	42540	32240	62110	36840	0.952961	-0.0695112	0.688336	0.510204	0.425838
Com_94_neg	Taurolithocholic acid sodium salt	15.91	C26H44NNaO5S	505.69	Bile Acids	31570	27810	21760	23300	23360	27250	28170	25840	21500	27230	27780	28500	26600	31880	0.967728	-0.047326	0.619432	0.469388	0.357128
Com_95_neg	Glycocholic acid	14.14	C26H43NO6.H2O	483.62	Bile Acids	80880	72650	75010	75440	45330	45240	63530	50580	74050	75160	70060	49920	95110	64080	0.956406	-0.0643056	0.720519	0.469388	0.453113
Com_96_neg	Glycochenodeoxycholic acid	15.06	C26H43NO5.Na	471.6	Bile Acids	34320	28570	32190	26120	16240	17930	24840	17610	29620	29630	27690	21010	40090	24540	0.947526	-0.0777623	0.707933	0.530612	0.436001
Com_97_neg	lithocholic acid	16.17	C24H40O3	376.57	Bile Acids	154000	140200	156500	152900	185100	181900	193800	163200	147500	148400	151100	195600	151500	187000	1.01757	0.0251214	0.793046	0.571429	0.394105
Com_98_neg	Hydroquinone	2.37	C6H6O2	110.111	Phenols And Its Derivatives	7602	6459	7230	6452	5049	4375	3830	4489	7367	8234	5770	6596	8296	6130	0.874472	-0.193516	0.290124	0.673469	0.828461
Com_99_neg	Hippuric Acid	3.21	C9H9NO3	179.173	Organic Acid And Its Derivatives	20280	22570	24090	27370	15380	11480	19810	16870	23460	21890	22980	19590	22330	17200	0.976857	-0.0337807	0.693976	0.489796	0.448725
Com_9_neg	D-threo-Isocitric acid	0.53	C6H8O7	192.124	Organic Acid And Its Derivatives	654500	858700	762000	862500	1000000	828500	742500	798000	962000	1880000	945500	1035000	916200	1164000	0.741322	-0.431827	0.0466867	0.857143	1.33971
