# Supplementary material for: 4-Hydroxyphenylpyruvate Dioxygenase-Like Protein Promotes Pancreatic Cancer Cell Progression and Is Associated With Glutamine-Mediated Redox Balance
Source: Front Oncol. 2021 Jan 18;10:617190. doi: 10.3389/fonc.2020.617190 (PMC7848781; doi:10.3389/fonc.2020.617190)
Supplement: Supplementary Data Sheet 2 — LC-MS analysis of immunoprecipitation of FLAG-tagged HPDL proteins. [file DataSheet_2.xlsx]

## Sheet: proteinGroups
Protein IDs	Majority protein IDs	Peptide counts (all)	Peptide counts (razor+unique)	Peptide counts (unique)	Fasta headers	Number of proteins	Peptides	Razor + unique peptides	Unique peptides	Peptides BLANK_1	Peptides BLANK_2	Peptides BLANK_3	Peptides OE_1	Peptides OE_2	Peptides OE_3	Razor + unique peptides BLANK_1	Razor + unique peptides BLANK_2	Razor + unique peptides BLANK_3	Razor + unique peptides OE_1	Razor + unique peptides OE_2	Razor + unique peptides OE_3	Unique peptides BLANK_1	Unique peptides BLANK_2	Unique peptides BLANK_3	Unique peptides OE_1	Unique peptides OE_2	Unique peptides OE_3	Sequence coverage [%]	Unique + razor sequence coverage [%]	Unique sequence coverage [%]	Mol. weight [kDa]	Sequence length	Sequence lengths	Fraction average	Fraction 1	Q-value	Score	Sequence coverage BLANK_1 [%]	Sequence coverage BLANK_2 [%]	Sequence coverage BLANK_3 [%]	Sequence coverage OE_1 [%]	Sequence coverage OE_2 [%]	Sequence coverage OE_3 [%]	Intensity	Intensity BLANK_1	Intensity BLANK_2	Intensity BLANK_3	Intensity OE_1	Intensity OE_2
sp|P01624|KV315_HUMAN;tr|A0A0C4DH90|A0A0C4DH90_HUMAN;tr|A0A075B6H7|A0A075B6H7_HUMAN;sp|A0A0C4DH55|KVD07_HUMAN	sp|P01624|KV315_HUMAN;tr|A0A0C4DH90|A0A0C4DH90_HUMAN;tr|A0A075B6H7|A0A075B6H7_HUMAN;sp|A0A0C4DH55|KVD07_HUMAN	1;1;1;1	1;1;1;1	1;1;1;1	>sp|P01624|KV315_HUMAN Immunoglobulin kappa variable 3-15 OS=Homo sapiens OX=9606 GN=IGKV3-15 PE=1 SV=2;>tr|A0A0C4DH90|A0A0C4DH90_HUMAN Immunoglobulin kappa variable 3/OR2-268 (non-functional) (Fragment) OS=Homo sapiens OX=9606 GN=IGKV3OR2-268 PE=4 SV=5;>t	4	1	1	1	0	1	1	1	1	1	0	1	1	1	1	1	0	1	1	1	1	1	7.8	7.8	7.8	12.496	115	115;116;116;119	1	5	0	9.1469	0	7.8	7.8	7.8	7.8	7.8	70785000	0	7122500	7950800	19590000	14098000
sp|A8MU46|SMTL1_HUMAN;tr|E9PPJ3|E9PPJ3_HUMAN	sp|A8MU46|SMTL1_HUMAN;tr|E9PPJ3|E9PPJ3_HUMAN	1;1	1;1	1;1	>sp|A8MU46|SMTL1_HUMAN Smoothelin-like protein 1 OS=Homo sapiens OX=9606 GN=SMTNL1 PE=1 SV=1;>tr|E9PPJ3|E9PPJ3_HUMAN Smoothelin-like protein 1 OS=Homo sapiens OX=9606 GN=SMTNL1 PE=1 SV=1	2	1	1	1	1	0	1	0	0	0	1	0	1	0	0	0	1	0	1	0	0	0	2	2	2	48.952	457	457;494	1	2	0	7.6646	2	0	2	0	0	0	4154900	2584300	0	1570600	0	0
tr|F5H6E2|F5H6E2_HUMAN;sp|O00159|MYO1C_HUMAN	tr|F5H6E2|F5H6E2_HUMAN;sp|O00159|MYO1C_HUMAN	1;1	1;1	1;1	>tr|F5H6E2|F5H6E2_HUMAN Unconventional myosin-Ic OS=Homo sapiens OX=9606 GN=MYO1C PE=1 SV=1;>sp|O00159|MYO1C_HUMAN Unconventional myosin-Ic OS=Homo sapiens OX=9606 GN=MYO1C PE=1 SV=4	2	1	1	1	0	1	0	0	0	0	0	1	0	0	0	0	0	1	0	0	0	0	0.9	0.9	0.9	118.99	1039	1039;1063	1	1	0.0060976	6.1088	0	0.9	0	0	0	0	994080	0	994080	0	0	0
sp|O75185|AT2C2_HUMAN;tr|A0A0A0MSP0|A0A0A0MSP0_HUMAN	sp|O75185|AT2C2_HUMAN;tr|A0A0A0MSP0|A0A0A0MSP0_HUMAN	1;1	1;1	1;1	>sp|O75185|AT2C2_HUMAN Calcium-transporting ATPase type 2C member 2 OS=Homo sapiens OX=9606 GN=ATP2C2 PE=1 SV=3;>tr|A0A0A0MSP0|A0A0A0MSP0_HUMAN Calcium-transporting ATPase OS=Homo sapiens OX=9606 GN=ATP2C2 PE=1 SV=1	2	1	1	1	0	0	0	0	1	0	0	0	0	0	1	0	0	0	0	0	1	0	0.7	0.7	0.7	103.17	946	946;975	1	1	0	6.277	0	0	0	0	0.7	0	597730	0	0	0	0	597730
tr|H7BZK1|H7BZK1_HUMAN;sp|O94875|SRBS2_HUMAN	tr|H7BZK1|H7BZK1_HUMAN;sp|O94875|SRBS2_HUMAN	1;1	1;1	1;1	>tr|H7BZK1|H7BZK1_HUMAN Sorbin and SH3 domain-containing protein 2 (Fragment) OS=Homo sapiens OX=9606 GN=SORBS2 PE=1 SV=1;>sp|O94875|SRBS2_HUMAN Sorbin and SH3 domain-containing protein 2 OS=Homo sapiens OX=9606 GN=SORBS2 PE=1 SV=3	2	1	1	1	1	0	0	0	0	1	1	0	0	0	0	1	1	0	0	0	0	1	5.2	5.2	5.2	32.436	291	291;1100	1	2	0	6.2991	5.2	0	0	0	0	5.2	33154000	12394000	0	0	0	0
sp|O95628|CNOT4_HUMAN	sp|O95628|CNOT4_HUMAN	1	1	1	>sp|O95628|CNOT4_HUMAN CCR4-NOT transcription complex subunit 4 OS=Homo sapiens OX=9606 GN=CNOT4 PE=1 SV=3	1	1	1	1	1	0	0	0	0	1	1	0	0	0	0	1	1	0	0	0	0	1	1.6	1.6	1.6	63.509	575	575	1	2	0.00625	6.1351	1.6	0	0	0	0	1.6	0	0	0	0	0	0
sp|P01023|A2MG_HUMAN;tr|F8W7L3|F8W7L3_HUMAN	sp|P01023|A2MG_HUMAN	13;1	10;1	9;1	>sp|P01023|A2MG_HUMAN Alpha-2-macroglobulin OS=Homo sapiens OX=9606 GN=A2M PE=1 SV=3	2	13	10	9	4	2	0	6	5	3	2	2	0	6	4	2	2	2	0	5	3	1	15.1	13.1	11.7	163.29	1474	1474;168	1	17	0	151.19	3.5	3.7	0	8.8	6.6	3.4	18972000	961220	747750	0	9841800	5484900
sp|P01040|CYTA_HUMAN;tr|C9J0E4|C9J0E4_HUMAN	sp|P01040|CYTA_HUMAN;tr|C9J0E4|C9J0E4_HUMAN	5;3	5;3	5;3	>sp|P01040|CYTA_HUMAN Cystatin-A OS=Homo sapiens OX=9606 GN=CSTA PE=1 SV=1;>tr|C9J0E4|C9J0E4_HUMAN Cystatin-A OS=Homo sapiens OX=9606 GN=CSTA PE=1 SV=1	2	5	5	5	2	2	1	5	3	0	2	2	1	5	3	0	2	2	1	5	3	0	63.3	63.3	63.3	11.006	98	98;63	1	16	0	65.008	26.5	35.7	14.3	63.3	54.1	0	33843000	3734700	3188100	469690	21131000	5319300
sp|P01709|LV208_HUMAN;sp|P01706|LV211_HUMAN	sp|P01709|LV208_HUMAN;sp|P01706|LV211_HUMAN	2;2	1;1	1;1	>sp|P01709|LV208_HUMAN Immunoglobulin lambda variable 2-8 OS=Homo sapiens OX=9606 GN=IGLV2-8 PE=1 SV=2;>sp|P01706|LV211_HUMAN Immunoglobulin lambda variable 2-11 OS=Homo sapiens OX=9606 GN=IGLV2-11 PE=1 SV=2	2	2	1	1	2	1	2	2	1	2	1	0	1	1	0	1	1	0	1	1	0	1	11	11	11	12.382	118	118;119	1	4	0	6.8136	11	10.2	11	11	10.2	11	5979900	1028800	0	1873200	1085000	0
sp|P04040|CATA_HUMAN	sp|P04040|CATA_HUMAN	2	2	2	>sp|P04040|CATA_HUMAN Catalase OS=Homo sapiens OX=9606 GN=CAT PE=1 SV=3	1	2	2	2	0	1	0	1	0	1	0	1	0	1	0	1	0	1	0	1	0	1	7	7	7	59.755	527	527	1	3	0	13.584	0	2.5	0	4.6	0	2.5	2894300	0	627230	0	972660	0
tr|H3BUH7|H3BUH7_HUMAN;tr|H3BPS8|H3BPS8_HUMAN;tr|H3BQN4|H3BQN4_HUMAN;sp|P04075|ALDOA_HUMAN;tr|J3KPS3|J3KPS3_HUMAN	tr|H3BUH7|H3BUH7_HUMAN;tr|H3BPS8|H3BPS8_HUMAN;tr|H3BQN4|H3BQN4_HUMAN;sp|P04075|ALDOA_HUMAN;tr|J3KPS3|J3KPS3_HUMAN	1;1;1;1;1	1;1;1;1;1	1;1;1;1;1	>tr|H3BUH7|H3BUH7_HUMAN Fructose-bisphosphate aldolase A (Fragment) OS=Homo sapiens OX=9606 GN=ALDOA PE=1 SV=1;>tr|H3BPS8|H3BPS8_HUMAN Fructose-bisphosphate aldolase A (Fragment) OS=Homo sapiens OX=9606 GN=ALDOA PE=1 SV=1;>tr|H3BQN4|H3BQN4_HUMAN Fructose-b	5	1	1	1	1	0	0	0	0	1	1	0	0	0	0	1	1	0	0	0	0	1	9.7	9.7	9.7	16.917	155	155;278;361;364;368	1	3	0	9.5133	9.7	0	0	0	0	9.7	1246500	171930	0	0	0	0
tr|A8MUN2|A8MUN2_HUMAN;sp|P04114|APOB_HUMAN	tr|A8MUN2|A8MUN2_HUMAN;sp|P04114|APOB_HUMAN	1;1	1;1	1;1	>tr|A8MUN2|A8MUN2_HUMAN Apolipoprotein B-100 OS=Homo sapiens OX=9606 GN=APOB PE=1 SV=2;>sp|P04114|APOB_HUMAN Apolipoprotein B-100 OS=Homo sapiens OX=9606 GN=APOB PE=1 SV=2	2	1	1	1	1	0	0	0	1	0	1	0	0	0	1	0	1	0	0	0	1	0	1.2	1.2	1.2	92.618	828	828;4563	1	2	0	6.362	1.2	0	0	0	1.2	0	1583400	915840	0	0	0	667510
sp|P04196|HRG_HUMAN	sp|P04196|HRG_HUMAN	3	3	3	>sp|P04196|HRG_HUMAN Histidine-rich glycoprotein OS=Homo sapiens OX=9606 GN=HRG PE=1 SV=1	1	3	3	3	1	1	0	2	0	1	1	1	0	2	0	1	1	1	0	2	0	1	9.7	9.7	9.7	59.578	525	525	1	5	0	18.036	3	4	0	7	0	2.7	2697500	426330	359550	0	1780200	0
sp|P05089|ARGI1_HUMAN	sp|P05089|ARGI1_HUMAN	2	2	2	>sp|P05089|ARGI1_HUMAN Arginase-1 OS=Homo sapiens OX=9606 GN=ARG1 PE=1 SV=2	1	2	2	2	1	0	0	1	1	0	1	0	0	1	1	0	1	0	0	1	1	0	10.2	10.2	10.2	34.735	322	322	1	3	0	12.036	3.7	0	0	6.5	3.7	0	2597000	1158900	0	0	739940	698210
tr|V9GYG0|V9GYG0_HUMAN;sp|P12236|ADT3_HUMAN;sp|P12235|ADT1_HUMAN;sp|P05141|ADT2_HUMAN	tr|V9GYG0|V9GYG0_HUMAN;sp|P12236|ADT3_HUMAN;sp|P12235|ADT1_HUMAN;sp|P05141|ADT2_HUMAN	1;1;1;1	1;1;1;1	1;1;1;1	>tr|V9GYG0|V9GYG0_HUMAN ADP/ATP translocase 1 OS=Homo sapiens OX=9606 GN=SLC25A4 PE=1 SV=1;>sp|P12236|ADT3_HUMAN ADP/ATP translocase 3 OS=Homo sapiens OX=9606 GN=SLC25A6 PE=1 SV=4;>sp|P12235|ADT1_HUMAN ADP/ATP translocase 1 OS=Homo sapiens OX=9606 GN=SLC25	4	1	1	1	0	0	0	1	0	1	0	0	0	1	0	1	0	0	0	1	0	1	4.8	4.8	4.8	22.885	208	208;298;298;298	1	2	0.0059524	6.0608	0	0	0	4.8	0	4.8	0	0	0	0	0	0
tr|F8VZY9|F8VZY9_HUMAN;sp|P05783|K1C18_HUMAN	tr|F8VZY9|F8VZY9_HUMAN;sp|P05783|K1C18_HUMAN	2;2	2;2	2;2	>tr|F8VZY9|F8VZY9_HUMAN Keratin, type I cytoskeletal 18 OS=Homo sapiens OX=9606 GN=KRT18 PE=1 SV=1;>sp|P05783|K1C18_HUMAN Keratin, type I cytoskeletal 18 OS=Homo sapiens OX=9606 GN=KRT18 PE=1 SV=2	2	2	2	2	2	1	1	0	1	0	2	1	1	0	1	0	2	1	1	0	1	0	6.1	6.1	6.1	43.774	391	391;430	1	5	0	12.118	6.1	3.1	3.1	0	3.1	0	2760800	1533100	429310	423690	0	374670
sp|P06312|KV401_HUMAN	sp|P06312|KV401_HUMAN	1	1	1	>sp|P06312|KV401_HUMAN Immunoglobulin kappa variable 4-1 OS=Homo sapiens OX=9606 GN=IGKV4-1 PE=1 SV=1	1	1	1	1	1	1	1	1	1	0	1	1	1	1	1	0	1	1	1	1	1	0	7.4	7.4	7.4	13.38	121	121	1	5	0	11.577	7.4	7.4	7.4	7.4	7.4	0	30432000	5688100	3898900	4835700	7265500	8743300
tr|H0YH81|H0YH81_HUMAN;sp|P06576|ATPB_HUMAN;tr|F8W0P7|F8W0P7_HUMAN;tr|F8W079|F8W079_HUMAN	tr|H0YH81|H0YH81_HUMAN;sp|P06576|ATPB_HUMAN;tr|F8W0P7|F8W0P7_HUMAN;tr|F8W079|F8W079_HUMAN	2;2;1;1	2;2;1;1	2;2;1;1	>tr|H0YH81|H0YH81_HUMAN ATP synthase subunit beta (Fragment) OS=Homo sapiens OX=9606 GN=ATP5F1B PE=1 SV=1;>sp|P06576|ATPB_HUMAN ATP synthase subunit beta, mitochondrial OS=Homo sapiens OX=9606 GN=ATP5F1B PE=1 SV=3;>tr|F8W0P7|F8W0P7_HUMAN ATP synthase subun	4	2	2	2	1	1	0	1	1	2	1	1	0	1	1	2	1	1	0	1	1	2	9.1	9.1	9.1	38.138	362	362;529;270;284	1	7	0	40.481	3.9	3.9	0	3.9	3.9	9.1	6837700	1309300	896970	0	1978300	1812000
sp|P06702|S10A9_HUMAN	sp|P06702|S10A9_HUMAN	3	3	3	>sp|P06702|S10A9_HUMAN Protein S100-A9 OS=Homo sapiens OX=9606 GN=S100A9 PE=1 SV=1	1	3	3	3	2	1	1	2	2	2	2	1	1	2	2	2	2	1	1	2	2	2	32.5	32.5	32.5	13.242	114	114	1	11	0	41.727	24.6	13.2	11.4	21.1	24.6	24.6	18965000	5679200	625900	1544000	3853400	3198700
sp|P07355|ANXA2_HUMAN;tr|H0YMD0|H0YMD0_HUMAN;tr|H0YMU9|H0YMU9_HUMAN;tr|H0YN42|H0YN42_HUMAN;tr|H0YKS4|H0YKS4_HUMAN;tr|H0YNP5|H0YNP5_HUMAN;tr|H0YM50|H0YM50_HUMAN;sp|A6NMY6|AXA2L_HUMAN;tr|H0YNA0|H0YNA0_HUMAN;tr|H0YN28|H0YN28_HUMAN;tr|H0YL33|H0YL33_HUMAN;tr|H0YMM1|H0YMM1_HUMAN;tr|H0YKV8|H0YKV8_HUMAN;tr|H0YKL9|H0YKL9_HUMAN;tr|H0YKZ7|H0YKZ7_HUMAN;tr|H0YLV6|H0YLV6_HUMAN;tr|H0YMT9|H0YMT9_HUMAN;tr|H0YKX9|…	sp|P07355|ANXA2_HUMAN;tr|H0YMD0|H0YMD0_HUMAN;tr|H0YMU9|H0YMU9_HUMAN;tr|H0YN42|H0YN42_HUMAN;tr|H0YKS4|H0YKS4_HUMAN;tr|H0YNP5|H0YNP5_HUMAN;tr|H0YM50|H0YM50_HUMAN;sp|A6NMY6|AXA2L_HUMAN;tr|H0YNA0|H0YNA0_HUMAN;tr|H0YN28|H0YN28_HUMAN;tr|H0YL33|H0YL33_HUMAN;tr|H0YMM1|H0YMM1_HUMAN	10;9;9;9;7;6;6;6;5;5;5;5;4;4;4;4;4;4;3;3;3;2;2;1	10;9;9;9;7;6;6;6;5;5;5;5;4;4;4;4;4;4;3;3;3;2;2;1	10;9;9;9;7;6;6;6;5;5;5;5;4;4;4;4;4;4;3;3;3;2;2;1	>sp|P07355|ANXA2_HUMAN Annexin A2 OS=Homo sapiens OX=9606 GN=ANXA2 PE=1 SV=2;>tr|H0YMD0|H0YMD0_HUMAN Annexin (Fragment) OS=Homo sapiens OX=9606 GN=ANXA2 PE=1 SV=1;>tr|H0YMU9|H0YMU9_HUMAN Annexin OS=Homo sapiens OX=9606 GN=ANXA2 PE=1 SV=1;>tr|H0YN42|H0YN42_	24	10	10	10	6	3	2	8	2	2	6	3	2	8	2	2	6	3	2	8	2	2	31.9	31.9	31.9	38.604	339	339;227;230;256;176;175;248;339;79;139;142;149;81;110;119;132;133;134;59;65;146;47;69;45	1	23	0	74.442	23.9	10.9	6.2	26.3	5.6	7.7	53457000	14026000	4321200	2122700	23154000	4975400
tr|Q5JP53|Q5JP53_HUMAN;sp|P07437|TBB5_HUMAN;tr|Q5ST81|Q5ST81_HUMAN;sp|Q9BVA1|TBB2B_HUMAN;sp|Q13885|TBB2A_HUMAN;sp|P68371|TBB4B_HUMAN;tr|K7ESM5|K7ESM5_HUMAN;sp|P04350|TBB4A_HUMAN;sp|Q9BUF5|TBB6_HUMAN;sp|Q13509|TBB3_HUMAN;tr|A0A0B4J269|A0A0B4J269_HUMAN;tr|A0A075B736|A0A075B736_HUMAN;tr|Q5SQY0|Q5SQY0_HUMAN;sp|Q3ZCM7|TBB8_HUMAN;sp|A6NNZ2|TBB8L_HUMAN;tr|G3V5W4|G3V5W4_HUMAN;tr|G3V2R8|G3V2R8_HUMAN;tr|G3…	tr|Q5JP53|Q5JP53_HUMAN;sp|P07437|TBB5_HUMAN;tr|Q5ST81|Q5ST81_HUMAN;sp|Q9BVA1|TBB2B_HUMAN;sp|Q13885|TBB2A_HUMAN;sp|P68371|TBB4B_HUMAN;tr|K7ESM5|K7ESM5_HUMAN;sp|P04350|TBB4A_HUMAN;sp|Q9BUF5|TBB6_HUMAN;sp|Q13509|TBB3_HUMAN;tr|A0A0B4J269|A0A0B4J269_HUMAN	6;6;5;5;5;4;3;3;3;3;3;2;2;2;2;1;1;1;1;1;1	6;6;5;5;5;4;3;3;3;3;3;2;2;2;2;1;1;1;1;1;1	6;6;5;5;5;4;3;3;3;3;3;2;2;2;2;1;1;1;1;1;1	>tr|Q5JP53|Q5JP53_HUMAN Tubulin beta chain OS=Homo sapiens OX=9606 GN=TUBB PE=1 SV=1;>sp|P07437|TBB5_HUMAN Tubulin beta chain OS=Homo sapiens OX=9606 GN=TUBB PE=1 SV=2;>tr|Q5ST81|Q5ST81_HUMAN Tubulin beta chain OS=Homo sapiens OX=9606 GN=TUBB PE=1 SV=1;>sp	21	6	6	6	3	2	3	4	2	1	3	2	3	4	2	1	3	2	3	4	2	1	18.8	18.8	18.8	47.766	426	426;444;372;445;445;445;338;444;446;450;797;407;410;444;444;97;118;148;164;451;536	1	15	0	53.514	9.6	6.6	9.6	13.1	5.6	2.8	11987000	2023700	1116800	1676100	4928900	1212000
tr|J3QS39|J3QS39_HUMAN;tr|J3QTR3|J3QTR3_HUMAN;tr|F5H6Q2|F5H6Q2_HUMAN;sp|P62987|RL40_HUMAN;tr|F5GYU3|F5GYU3_HUMAN;tr|F5H2Z3|F5H2Z3_HUMAN;tr|F5H265|F5H265_HUMAN;tr|B4DV12|B4DV12_HUMAN;tr|F5H388|F5H388_HUMAN;sp|P62979|RS27A_HUMAN;tr|F5H747|F5H747_HUMAN;tr|F5GXK7|F5GXK7_HUMAN;tr|J3QKN0|J3QKN0_HUMAN;tr|Q5PY61|Q5PY61_HUMAN;sp|P0CG47|UBB_HUMAN;tr|Q96C32|Q96C32_HUMAN;sp|P0CG48|UBC_HUMAN;tr|M0R1M6|M0R1M6_…	tr|J3QS39|J3QS39_HUMAN;tr|J3QTR3|J3QTR3_HUMAN;tr|F5H6Q2|F5H6Q2_HUMAN;sp|P62987|RL40_HUMAN;tr|F5GYU3|F5GYU3_HUMAN;tr|F5H2Z3|F5H2Z3_HUMAN;tr|F5H265|F5H265_HUMAN;tr|B4DV12|B4DV12_HUMAN;tr|F5H388|F5H388_HUMAN;sp|P62979|RS27A_HUMAN;tr|F5H747|F5H747_HUMAN;tr|F5GXK7|F5GXK7_HUMAN;tr|J3QKN0|J3QKN0_HUMAN;tr|Q5PY61|Q5PY61_HUMAN;sp|P0CG47|UBB_HUMAN;tr|Q96C32|Q96C32_HUMAN;sp|P0CG48|UBC_HUMAN;tr|M0R1M6|M0R1M6_…	4;4;4;4;4;4;4;4;4;4;4;4;4;4;4;4;4;3;3;3;2;2;1;1	4;4;4;4;4;4;4;4;4;4;4;4;4;4;4;4;4;3;3;3;2;2;1;1	4;4;4;4;4;4;4;4;4;4;4;4;4;4;4;4;4;3;3;3;2;2;1;1	>tr|J3QS39|J3QS39_HUMAN Polyubiquitin-B (Fragment) OS=Homo sapiens OX=9606 GN=UBB PE=1 SV=1;>tr|J3QTR3|J3QTR3_HUMAN Ubiquitin-40S ribosomal protein S27a (Fragment) OS=Homo sapiens OX=9606 GN=RPS27A PE=1 SV=1;>tr|F5H6Q2|F5H6Q2_HUMAN Polyubiquitin-C (Fragmen	24	4	4	4	1	0	2	2	0	0	1	0	2	2	0	0	1	0	2	2	0	0	36.6	36.6	36.6	10.469	93	93;106;122;128;134;136;149;153;155;156;160;169;206;229;229;305;685;114;138;156;63;95;43;61	1	5	0	228.24	17.2	0	26.9	19.4	0	0	17377000	8511800	0	6040100	2824600	0
sp|P0DPA2|VSIG8_HUMAN	sp|P0DPA2|VSIG8_HUMAN	1	1	1	>sp|P0DPA2|VSIG8_HUMAN V-set and immunoglobulin domain-containing protein 8 OS=Homo sapiens OX=9606 GN=VSIG8 PE=2 SV=1	1	1	1	1	0	1	1	0	0	0	0	1	1	0	0	0	0	1	1	0	0	0	1.9	1.9	1.9	43.89	414	414	1	2	0	7.3221	0	1.9	1.9	0	0	0	7403000	0	3334200	4068800	0	0
sp|P10809|CH60_HUMAN;tr|C9JL25|C9JL25_HUMAN;tr|E7EXB4|E7EXB4_HUMAN;tr|E7ESH4|E7ESH4_HUMAN	sp|P10809|CH60_HUMAN	3;1;1;1	3;1;1;1	3;1;1;1	>sp|P10809|CH60_HUMAN 60 kDa heat shock protein, mitochondrial OS=Homo sapiens OX=9606 GN=HSPD1 PE=1 SV=2	4	3	3	3	1	1	0	2	1	1	1	1	0	2	1	1	1	1	0	2	1	1	11.3	11.3	11.3	61.054	573	573;175;221;234	1	6	0	18.677	3.8	3.8	0	7.5	3.8	3.8	3104800	316400	427960	0	1477700	563500
sp|P11021|BIP_HUMAN	sp|P11021|BIP_HUMAN	8	8	8	>sp|P11021|BIP_HUMAN Endoplasmic reticulum chaperone BiP OS=Homo sapiens OX=9606 GN=HSPA5 PE=1 SV=2	1	8	8	8	3	1	1	4	2	5	3	1	1	4	2	5	3	1	1	4	2	5	20	20	20	72.332	654	654	1	17	0	118.27	8.4	2.6	2.6	9.5	5.2	12.8	24696000	4659200	1474000	538830	6059700	3676800
sp|P11142|HSP7C_HUMAN;tr|E9PKE3|E9PKE3_HUMAN;tr|E9PN89|E9PN89_HUMAN;tr|E9PQQ4|E9PQQ4_HUMAN;tr|E9PQK7|E9PQK7_HUMAN;tr|E9PK54|E9PK54_HUMAN;tr|E9PLF4|E9PLF4_HUMAN;tr|E9PNE6|E9PNE6_HUMAN;sp|P54652|HSP72_HUMAN;tr|E9PI65|E9PI65_HUMAN;tr|E9PN25|E9PN25_HUMAN;tr|E9PPY6|E9PPY6_HUMAN;tr|A8K7Q2|A8K7Q2_HUMAN	sp|P11142|HSP7C_HUMAN;tr|E9PKE3|E9PKE3_HUMAN;tr|E9PN89|E9PN89_HUMAN;tr|E9PQQ4|E9PQQ4_HUMAN;tr|E9PQK7|E9PQK7_HUMAN;tr|E9PK54|E9PK54_HUMAN;tr|E9PLF4|E9PLF4_HUMAN;tr|E9PNE6|E9PNE6_HUMAN;sp|P54652|HSP72_HUMAN	8;7;6;4;4;4;4;4;4;3;2;2;2	8;7;6;4;4;4;4;4;4;3;2;2;2	7;6;5;4;4;4;4;3;3;3;2;2;1	>sp|P11142|HSP7C_HUMAN Heat shock cognate 71 kDa protein OS=Homo sapiens OX=9606 GN=HSPA8 PE=1 SV=1;>tr|E9PKE3|E9PKE3_HUMAN Heat shock cognate 71 kDa protein OS=Homo sapiens OX=9606 GN=HSPA8 PE=1 SV=1;>tr|E9PN89|E9PN89_HUMAN Heat shock cognate 71 kDa prote	13	8	8	7	2	3	1	5	5	6	2	3	1	5	5	6	2	3	1	5	5	5	15.5	15.5	14.1	70.897	646	646;627;312;171;178;183;187;500;639;168;132;137;410	1	28	0	117.17	5	7.6	2.5	11.6	9.4	10.8	50621000	3803600	2845900	341290	7068200	9912800
tr|E9PRE7|E9PRE7_HUMAN;sp|P11498|PYC_HUMAN	tr|E9PRE7|E9PRE7_HUMAN;sp|P11498|PYC_HUMAN	1;1	1;1	1;1	>tr|E9PRE7|E9PRE7_HUMAN Pyruvate carboxylase, mitochondrial OS=Homo sapiens OX=9606 GN=PC PE=1 SV=1;>sp|P11498|PYC_HUMAN Pyruvate carboxylase, mitochondrial OS=Homo sapiens OX=9606 GN=PC PE=1 SV=2	2	1	1	1	0	0	0	1	1	0	0	0	0	1	1	0	0	0	0	1	1	0	4.1	4.1	4.1	53.41	489	489;1178	1	3	0	9.1047	0	0	0	4.1	4.1	0	1979600	0	0	0	1562500	417070
sp|P12273|PIP_HUMAN	sp|P12273|PIP_HUMAN	4	4	4	>sp|P12273|PIP_HUMAN Prolactin-inducible protein OS=Homo sapiens OX=9606 GN=PIP PE=1 SV=1	1	4	4	4	1	0	1	1	1	2	1	0	1	1	1	2	1	0	1	1	1	2	35.6	35.6	35.6	16.572	146	146	1	6	0	23.991	7.5	0	7.5	8.2	7.5	19.9	5416600	1543000	0	459930	775820	504650
tr|F8VPF3|F8VPF3_HUMAN;tr|F8W1R7|F8W1R7_HUMAN;sp|P60660|MYL6_HUMAN;tr|J3KND3|J3KND3_HUMAN;tr|G8JLA2|G8JLA2_HUMAN;tr|G3V1V0|G3V1V0_HUMAN;tr|F8W1I5|F8W1I5_HUMAN;sp|P14649|MYL6B_HUMAN;tr|B7Z6Z4|B7Z6Z4_HUMAN	tr|F8VPF3|F8VPF3_HUMAN;tr|F8W1R7|F8W1R7_HUMAN;sp|P60660|MYL6_HUMAN;tr|J3KND3|J3KND3_HUMAN;tr|G8JLA2|G8JLA2_HUMAN;tr|G3V1V0|G3V1V0_HUMAN;tr|F8W1I5|F8W1I5_HUMAN;sp|P14649|MYL6B_HUMAN;tr|B7Z6Z4|B7Z6Z4_HUMAN	1;1;1;1;1;1;1;1;1	1;1;1;1;1;1;1;1;1	1;1;1;1;1;1;1;1;1	>tr|F8VPF3|F8VPF3_HUMAN Myosin light polypeptide 6 (Fragment) OS=Homo sapiens OX=9606 GN=MYL6 PE=1 SV=1;>tr|F8W1R7|F8W1R7_HUMAN Myosin light polypeptide 6 OS=Homo sapiens OX=9606 GN=MYL6 PE=1 SV=1;>sp|P60660|MYL6_HUMAN Myosin light polypeptide 6 OS=Homo sa	9	1	1	1	1	1	0	1	0	1	1	1	0	1	0	1	1	1	0	1	0	1	10	10	10	14.436	130	130;145;151;152;152;161;175;208;238	1	4	0	13.471	10	10	0	10	0	10	12800000	5111500	3195900	0	2517300	0
sp|P14923|PLAK_HUMAN;tr|C9JTX4|C9JTX4_HUMAN;tr|C9J826|C9J826_HUMAN;tr|C9JK18|C9JK18_HUMAN;tr|C9JKY1|C9JKY1_HUMAN	sp|P14923|PLAK_HUMAN	10;4;4;4;4	10;4;4;4;4	10;4;4;4;4	>sp|P14923|PLAK_HUMAN Junction plakoglobin OS=Homo sapiens OX=9606 GN=JUP PE=1 SV=3	5	10	10	10	3	3	2	6	5	5	3	3	2	6	5	5	3	3	2	6	5	5	18.1	18.1	18.1	81.744	745	745;235;276;295;297	1	31	0	121.08	6.3	5.9	3.5	10.7	10.6	9.5	34798000	5639100	624380	319640	12694000	4264100
sp|P15924|DESP_HUMAN	sp|P15924|DESP_HUMAN	21	21	21	>sp|P15924|DESP_HUMAN Desmoplakin OS=Homo sapiens OX=9606 GN=DSP PE=1 SV=3	1	21	21	21	11	4	7	12	6	10	11	4	7	12	6	10	11	4	7	12	6	10	7.7	7.7	7.7	331.77	2871	2871	1	57	0	194.79	4.5	1.4	2.9	4.2	2.3	4.3	47761000	16533000	959410	3442400	12205000	5631100
sp|P17066|HSP76_HUMAN;sp|P48741|HSP77_HUMAN	sp|P17066|HSP76_HUMAN;sp|P48741|HSP77_HUMAN	2;1	1;1	1;1	>sp|P17066|HSP76_HUMAN Heat shock 70 kDa protein 6 OS=Homo sapiens OX=9606 GN=HSPA6 PE=1 SV=2;>sp|P48741|HSP77_HUMAN Putative heat shock 70 kDa protein 7 OS=Homo sapiens OX=9606 GN=HSPA7 PE=5 SV=2	2	2	1	1	1	1	0	0	0	1	1	1	0	0	0	0	1	1	0	0	0	0	3.1	1.7	1.7	71.027	643	643;367	1	2	0	6.7736	1.7	1.7	0	0	0	1.4	6917300	4680800	2236500	0	0	0
tr|A0A087WWY3|A0A087WWY3_HUMAN;tr|Q60FE5|Q60FE5_HUMAN;sp|P21333|FLNA_HUMAN	tr|A0A087WWY3|A0A087WWY3_HUMAN;tr|Q60FE5|Q60FE5_HUMAN;sp|P21333|FLNA_HUMAN	2;2;2	2;2;2	2;2;2	>tr|A0A087WWY3|A0A087WWY3_HUMAN Filamin-A OS=Homo sapiens OX=9606 GN=FLNA PE=1 SV=1;>tr|Q60FE5|Q60FE5_HUMAN Filamin-A OS=Homo sapiens OX=9606 GN=FLNA PE=1 SV=1;>sp|P21333|FLNA_HUMAN Filamin-A OS=Homo sapiens OX=9606 GN=FLNA PE=1 SV=4	3	2	2	2	1	1	0	1	0	0	1	1	0	1	0	0	1	1	0	1	0	0	1.4	1.4	1.4	245.85	2315	2315;2620;2647	1	3	0	11.473	0.7	0.7	0	0.7	0	0	1492300	877100	307830	0	307420	0
sp|P21589|5NTD_HUMAN;tr|Q96B60|Q96B60_HUMAN	sp|P21589|5NTD_HUMAN;tr|Q96B60|Q96B60_HUMAN	2;1	2;1	2;1	>sp|P21589|5NTD_HUMAN 5-nucleotidase OS=Homo sapiens OX=9606 GN=NT5E PE=1 SV=1;>tr|Q96B60|Q96B60_HUMAN 5-nucleotidase OS=Homo sapiens OX=9606 GN=NT5E PE=1 SV=1	2	2	2	2	0	2	0	0	0	0	0	2	0	0	0	0	0	2	0	0	0	0	5.9	5.9	5.9	63.367	574	574;264	1	2	0	11.895	0	5.9	0	0	0	0	534090	0	534090	0	0	0
sp|P21817|RYR1_HUMAN;tr|M0R1U6|M0R1U6_HUMAN;tr|M0QZY3|M0QZY3_HUMAN;tr|M0R2E2|M0R2E2_HUMAN	sp|P21817|RYR1_HUMAN;tr|M0R1U6|M0R1U6_HUMAN;tr|M0QZY3|M0QZY3_HUMAN;tr|M0R2E2|M0R2E2_HUMAN	2;1;1;1	2;1;1;1	2;1;1;1	>sp|P21817|RYR1_HUMAN Ryanodine receptor 1 OS=Homo sapiens OX=9606 GN=RYR1 PE=1 SV=3;>tr|M0R1U6|M0R1U6_HUMAN Ryanodine receptor 1 (Fragment) OS=Homo sapiens OX=9606 GN=RYR1 PE=1 SV=1;>tr|M0QZY3|M0QZY3_HUMAN Ryanodine receptor 1 (Fragment) OS=Homo sapiens O	4	2	2	2	1	1	1	2	0	2	1	1	1	2	0	2	1	1	1	2	0	2	0.8	0.8	0.8	565.17	5038	5038;144;171;287	1	7	0	11.869	0.5	0.3	0.3	0.8	0	0.8	17715000	3885900	1172300	981150	6126800	0
sp|P22735|TGM1_HUMAN	sp|P22735|TGM1_HUMAN	2	2	2	>sp|P22735|TGM1_HUMAN Protein-glutamine gamma-glutamyltransferase K OS=Homo sapiens OX=9606 GN=TGM1 PE=1 SV=4	1	2	2	2	0	1	0	0	1	1	0	1	0	0	1	1	0	1	0	0	1	1	2.7	2.7	2.7	89.786	817	817	1	3	0	11.195	0	1.5	0	0	1.2	1.5	1551700	0	318460	0	0	252960
sp|P23490|LORI_HUMAN	sp|P23490|LORI_HUMAN	2	2	2	>sp|P23490|LORI_HUMAN Loricrin OS=Homo sapiens OX=9606 GN=LOR PE=1 SV=2	1	2	2	2	0	0	2	1	1	0	0	0	2	1	1	0	0	0	2	1	1	0	6.4	6.4	6.4	25.76	312	312	1	4	0	11.486	0	0	6.4	3.8	3.8	0	3817300	0	0	812000	936790	2068500
sp|P25311|ZA2G_HUMAN;tr|C9JEV0|C9JEV0_HUMAN	sp|P25311|ZA2G_HUMAN	4;1	4;1	4;1	>sp|P25311|ZA2G_HUMAN Zinc-alpha-2-glycoprotein OS=Homo sapiens OX=9606 GN=AZGP1 PE=1 SV=2	2	4	4	4	2	2	1	2	1	2	2	2	1	2	1	2	2	2	1	2	1	2	16.1	16.1	16.1	34.258	298	298;227	1	10	0	44.813	10.7	8.7	7.4	9.1	5.7	12.8	20322000	6179700	2978300	0	6750900	1018200
sp|P25705|ATPA_HUMAN;tr|K7EK77|K7EK77_HUMAN;tr|K7ENJ4|K7ENJ4_HUMAN;tr|K7EQH4|K7EQH4_HUMAN;tr|K7EJP1|K7EJP1_HUMAN;tr|K7ERX7|K7ERX7_HUMAN	sp|P25705|ATPA_HUMAN;tr|K7EK77|K7EK77_HUMAN;tr|K7ENJ4|K7ENJ4_HUMAN	4;3;2;1;1;1	4;3;2;1;1;1	4;3;2;1;1;1	>sp|P25705|ATPA_HUMAN ATP synthase subunit alpha, mitochondrial OS=Homo sapiens OX=9606 GN=ATP5F1A PE=1 SV=1;>tr|K7EK77|K7EK77_HUMAN ATP synthase subunit alpha, mitochondrial (Fragment) OS=Homo sapiens OX=9606 GN=ATP5F1A PE=1 SV=1;>tr|K7ENJ4|K7ENJ4_HUMAN A	6	4	4	4	1	2	2	2	2	3	1	2	2	2	2	3	1	2	2	2	2	3	7.2	7.2	7.2	59.75	553	553;207;199;111;144;205	1	15	0	32.555	2.4	4.3	2	3.6	4.3	7.2	23784000	4167700	2199400	720290	6869900	3975100
tr|J3QSB4|J3QSB4_HUMAN;sp|P26373|RL13_HUMAN	tr|J3QSB4|J3QSB4_HUMAN;sp|P26373|RL13_HUMAN	1;1	1;1	1;1	>tr|J3QSB4|J3QSB4_HUMAN 60S ribosomal protein L13 (Fragment) OS=Homo sapiens OX=9606 GN=RPL13 PE=1 SV=1;>sp|P26373|RL13_HUMAN 60S ribosomal protein L13 OS=Homo sapiens OX=9606 GN=RPL13 PE=1 SV=4	2	1	1	1	0	1	0	0	0	0	0	1	0	0	0	0	0	1	0	0	0	0	8.7	8.7	8.7	14.692	126	126;211	1	1	0	8.0487	0	8.7	0	0	0	0	0	0	0	0	0	0
tr|K7EKL3|K7EKL3_HUMAN;sp|P28799|GRN_HUMAN;tr|K7EQI0|K7EQI0_HUMAN;tr|K7EMR1|K7EMR1_HUMAN;tr|K7EQ05|K7EQ05_HUMAN	tr|K7EKL3|K7EKL3_HUMAN;sp|P28799|GRN_HUMAN;tr|K7EQI0|K7EQI0_HUMAN;tr|K7EMR1|K7EMR1_HUMAN;tr|K7EQ05|K7EQ05_HUMAN	4;4;2;2;2	4;4;2;2;2	4;4;2;2;2	>tr|K7EKL3|K7EKL3_HUMAN Progranulin (Fragment) OS=Homo sapiens OX=9606 GN=GRN PE=1 SV=1;>sp|P28799|GRN_HUMAN Progranulin OS=Homo sapiens OX=9606 GN=GRN PE=1 SV=2;>tr|K7EQI0|K7EQI0_HUMAN Progranulin (Fragment) OS=Homo sapiens OX=9606 GN=GRN PE=1 SV=1;>tr|K7	5	4	4	4	0	3	0	1	1	0	0	3	0	1	1	0	0	3	0	1	1	0	9.8	9.8	9.8	41.238	388	388;593;110;172;436	1	5	0	23.938	0	9.8	0	3.4	3.6	0	12742000	0	9939600	0	2364000	438260
sp|P30050|RL12_HUMAN	sp|P30050|RL12_HUMAN	2	2	2	>sp|P30050|RL12_HUMAN 60S ribosomal protein L12 OS=Homo sapiens OX=9606 GN=RPL12 PE=1 SV=1	1	2	2	2	0	0	1	2	0	1	0	0	1	2	0	1	0	0	1	2	0	1	14.5	14.5	14.5	17.818	165	165	1	4	0	12.448	0	0	5.5	14.5	0	5.5	8166700	0	0	709280	4323900	0
sp|P31944|CASPE_HUMAN	sp|P31944|CASPE_HUMAN	6	6	6	>sp|P31944|CASPE_HUMAN Caspase-14 OS=Homo sapiens OX=9606 GN=CASP14 PE=1 SV=2	1	6	6	6	3	2	2	2	4	2	3	2	2	2	4	2	3	2	2	2	4	2	15.3	15.3	15.3	27.679	242	242	1	15	0	170.8	14.5	9.5	9.9	9.1	14.5	8.7	16245000	4077000	754200	705250	2582300	4457600
sp|P32119|PRDX2_HUMAN	sp|P32119|PRDX2_HUMAN	2	2	1	>sp|P32119|PRDX2_HUMAN Peroxiredoxin-2 OS=Homo sapiens OX=9606 GN=PRDX2 PE=1 SV=5	1	2	2	1	2	1	1	2	1	0	2	1	1	2	1	0	1	0	0	1	0	0	9.6	9.6	4	21.892	198	198	1	7	0	16.111	9.6	5.6	5.6	9.6	5.6	0	8604000	1825700	939310	1227300	3010100	1601600
tr|B1AN99|B1AN99_HUMAN;sp|P35030|TRY3_HUMAN	tr|B1AN99|B1AN99_HUMAN;sp|P35030|TRY3_HUMAN	1;1	1;1	1;1	>tr|B1AN99|B1AN99_HUMAN Trypsin-3 (Fragment) OS=Homo sapiens OX=9606 GN=PRSS3 PE=1 SV=8;>sp|P35030|TRY3_HUMAN Trypsin-3 OS=Homo sapiens OX=9606 GN=PRSS3 PE=1 SV=2	2	1	1	1	1	1	0	1	1	1	1	1	0	1	1	1	1	1	0	1	1	1	7.3	7.3	7.3	19.288	177	177;304	1	5	0	13.818	7.3	7.3	0	7.3	7.3	7.3	25036000	4942500	2184800	0	7028000	4550200
tr|K7EMH1|K7EMH1_HUMAN;tr|K7ERI7|K7ERI7_HUMAN;sp|P35268|RL22_HUMAN;tr|K7EP65|K7EP65_HUMAN;tr|K7EKS7|K7EKS7_HUMAN;tr|K7ELC4|K7ELC4_HUMAN;tr|K7EJT5|K7EJT5_HUMAN	tr|K7EMH1|K7EMH1_HUMAN;tr|K7ERI7|K7ERI7_HUMAN;sp|P35268|RL22_HUMAN;tr|K7EP65|K7EP65_HUMAN;tr|K7EKS7|K7EKS7_HUMAN;tr|K7ELC4|K7ELC4_HUMAN	3;3;3;2;2;2;1	3;3;3;2;2;2;1	3;3;3;2;2;2;1	>tr|K7EMH1|K7EMH1_HUMAN 60S ribosomal protein L22 (Fragment) OS=Homo sapiens OX=9606 GN=RPL22 PE=1 SV=1;>tr|K7ERI7|K7ERI7_HUMAN 60S ribosomal protein L22 OS=Homo sapiens OX=9606 GN=RPL22 PE=1 SV=1;>sp|P35268|RL22_HUMAN 60S ribosomal protein L22 OS=Homo sap	7	3	3	3	1	0	1	1	0	1	1	0	1	1	0	1	1	0	1	1	0	1	27	27	27	10.422	89	89;95;128;48;53;79;47	1	4	0	17.668	12.4	0	13.5	13.5	0	13.5	1937900	427160	0	151340	431770	0
sp|P35579|MYH9_HUMAN;tr|Q5BKV1|Q5BKV1_HUMAN	sp|P35579|MYH9_HUMAN;tr|Q5BKV1|Q5BKV1_HUMAN	2;1	2;1	2;1	>sp|P35579|MYH9_HUMAN Myosin-9 OS=Homo sapiens OX=9606 GN=MYH9 PE=1 SV=4;>tr|Q5BKV1|Q5BKV1_HUMAN MYH9 protein OS=Homo sapiens OX=9606 GN=MYH9 PE=1 SV=1	2	2	2	2	2	0	0	0	0	0	2	0	0	0	0	0	2	0	0	0	0	0	1.5	1.5	1.5	226.53	1960	1960;218	1	2	0	11.463	1.5	0	0	0	0	0	1770700	1770700	0	0	0	0
sp|P35908|K22E_HUMAN	sp|P35908|K22E_HUMAN	50	47	1	>sp|P35908|K22E_HUMAN Keratin, type II cytoskeletal 2 epidermal OS=Homo sapiens OX=9606 GN=KRT2 PE=1 SV=2	1	50	47	1	36	29	26	42	29	32	33	26	24	39	26	29	0	0	0	1	0	1	70	67.4	4.7	65.432	639	639	1	271	0	323.31	51.8	47.3	40.8	58.8	40.1	48.5	9811100000	2064700000	873220000	821130000	2755700000	1650300000
sp|P47929|LEG7_HUMAN	sp|P47929|LEG7_HUMAN	2	2	2	>sp|P47929|LEG7_HUMAN Galectin-7 OS=Homo sapiens OX=9606 GN=LGALS7 PE=1 SV=2	1	2	2	2	1	0	1	1	1	0	1	0	1	1	1	0	1	0	1	1	1	0	16.9	16.9	16.9	15.075	136	136	1	4	0	33.435	8.1	0	8.1	8.8	8.1	0	2375100	0	0	1304400	150060	920620
sp|P49411|EFTU_HUMAN	sp|P49411|EFTU_HUMAN	1	1	1	>sp|P49411|EFTU_HUMAN Elongation factor Tu, mitochondrial OS=Homo sapiens OX=9606 GN=TUFM PE=1 SV=2	1	1	1	1	1	0	0	1	1	1	1	0	0	1	1	1	1	0	0	1	1	1	3.1	3.1	3.1	49.541	452	452	1	4	0	6.2509	3.1	0	0	3.1	3.1	3.1	2218300	299620	0	0	747420	636330
sp|P63261|ACTG_HUMAN;sp|P60709|ACTB_HUMAN;tr|A0A2R8Y793|A0A2R8Y793_HUMAN;tr|I3L3I0|I3L3I0_HUMAN;tr|I3L1U9|I3L1U9_HUMAN;tr|I3L4N8|I3L4N8_HUMAN;tr|G5E9R0|G5E9R0_HUMAN;tr|K7EM38|K7EM38_HUMAN;tr|E7EVS6|E7EVS6_HUMAN;tr|I3L3R2|I3L3R2_HUMAN;tr|A0A2R8YGF8|A0A2R8YGF8_HUMAN;tr|J3KT65|J3KT65_HUMAN;tr|A0A2R8YEA7|A0A2R8YEA7_HUMAN;tr|A0A2R8YFE2|A0A2R8YFE2_HUMAN	sp|P63261|ACTG_HUMAN;sp|P60709|ACTB_HUMAN;tr|A0A2R8Y793|A0A2R8Y793_HUMAN;tr|I3L3I0|I3L3I0_HUMAN;tr|I3L1U9|I3L1U9_HUMAN;tr|I3L4N8|I3L4N8_HUMAN	11;11;9;6;6;6;4;4;4;4;4;4;3;2	11;11;9;6;6;6;4;4;4;4;4;4;3;2	5;5;5;3;3;3;1;1;1;1;1;1;2;0	>sp|P63261|ACTG_HUMAN Actin, cytoplasmic 2 OS=Homo sapiens OX=9606 GN=ACTG1 PE=1 SV=1;>sp|P60709|ACTB_HUMAN Actin, cytoplasmic 1 OS=Homo sapiens OX=9606 GN=ACTB PE=1 SV=1;>tr|A0A2R8Y793|A0A2R8Y793_HUMAN Actin, cytoplasmic 1 (Fragment) OS=Homo sapiens OX=96	14	11	11	5	9	6	6	7	8	8	9	6	6	7	8	8	4	2	3	3	4	4	37.9	37.9	21.3	41.792	375	375;375;309;214;214;241;125;133;163;164;165;198;157;79	1	61	0	305.13	34.9	21.3	27.2	29.1	34.9	34.7	552240000	245120000	24842000	14942000	62995000	73136000
tr|C9J4Z3|C9J4Z3_HUMAN;sp|P61513|RL37A_HUMAN	tr|C9J4Z3|C9J4Z3_HUMAN;sp|P61513|RL37A_HUMAN	1;1	1;1	1;1	>tr|C9J4Z3|C9J4Z3_HUMAN 60S ribosomal protein L37a OS=Homo sapiens OX=9606 GN=RPL37A PE=1 SV=1;>sp|P61513|RL37A_HUMAN 60S ribosomal protein L37a OS=Homo sapiens OX=9606 GN=RPL37A PE=1 SV=2	2	1	1	1	0	0	0	0	0	1	0	0	0	0	0	1	0	0	0	0	0	1	26.5	26.5	26.5	7.624	68	68;92	1	1	0	6.5586	0	0	0	0	0	26.5	2598600	0	0	0	0	0
tr|F8VV32|F8VV32_HUMAN;tr|A0A0B4J259|A0A0B4J259_HUMAN;sp|P61626|LYSC_HUMAN	tr|F8VV32|F8VV32_HUMAN;tr|A0A0B4J259|A0A0B4J259_HUMAN;sp|P61626|LYSC_HUMAN	1;1;1	1;1;1	1;1;1	>tr|F8VV32|F8VV32_HUMAN Lysozyme OS=Homo sapiens OX=9606 GN=LYZ PE=1 SV=1;>tr|A0A0B4J259|A0A0B4J259_HUMAN Lysozyme OS=Homo sapiens OX=9606 GN=LYZ PE=1 SV=1;>sp|P61626|LYSC_HUMAN Lysozyme C OS=Homo sapiens OX=9606 GN=LYZ PE=1 SV=1	3	1	1	1	0	0	1	1	0	0	0	0	1	1	0	0	0	0	1	1	0	0	11.5	11.5	11.5	11.488	104	104;137;148	1	2	0	6.5108	0	0	11.5	11.5	0	0	6875600	0	0	489260	6386400	0
tr|A0A2R8Y811|A0A2R8Y811_HUMAN;sp|P62263|RS14_HUMAN;tr|E5RH77|E5RH77_HUMAN	tr|A0A2R8Y811|A0A2R8Y811_HUMAN;sp|P62263|RS14_HUMAN;tr|E5RH77|E5RH77_HUMAN	2;2;1	2;2;1	2;2;1	>tr|A0A2R8Y811|A0A2R8Y811_HUMAN 40S ribosomal protein S14 (Fragment) OS=Homo sapiens OX=9606 GN=RPS14 PE=1 SV=1;>sp|P62263|RS14_HUMAN 40S ribosomal protein S14 OS=Homo sapiens OX=9606 GN=RPS14 PE=1 SV=3;>tr|E5RH77|E5RH77_HUMAN 40S ribosomal protein S14 OS=	3	2	2	2	0	0	0	1	2	1	0	0	0	1	2	1	0	0	0	1	2	1	16	16	16	16.159	150	150;151;134	1	4	0	11.524	0	0	0	7.3	16	7.3	2931600	0	0	0	486610	1491500
sp|P62273|RS29_HUMAN;tr|A0A2R8Y851|A0A2R8Y851_HUMAN	sp|P62273|RS29_HUMAN;tr|A0A2R8Y851|A0A2R8Y851_HUMAN	1;1	1;1	1;1	>sp|P62273|RS29_HUMAN 40S ribosomal protein S29 OS=Homo sapiens OX=9606 GN=RPS29 PE=1 SV=2;>tr|A0A2R8Y851|A0A2R8Y851_HUMAN 40S ribosomal protein S29 OS=Homo sapiens OX=9606 GN=RPS29 PE=1 SV=1	2	1	1	1	1	1	0	0	0	1	1	1	0	0	0	1	1	1	0	0	0	1	19.6	19.6	19.6	6.6767	56	56;87	1	3	0	6.3417	19.6	19.6	0	0	0	19.6	2183400	907900	285690	0	0	0
tr|K7EMA7|K7EMA7_HUMAN;sp|P62750|RL23A_HUMAN;tr|H7BY10|H7BY10_HUMAN;tr|K7EJV9|K7EJV9_HUMAN;tr|K7ERT8|K7ERT8_HUMAN;tr|A8MUS3|A8MUS3_HUMAN	tr|K7EMA7|K7EMA7_HUMAN;sp|P62750|RL23A_HUMAN;tr|H7BY10|H7BY10_HUMAN;tr|K7EJV9|K7EJV9_HUMAN;tr|K7ERT8|K7ERT8_HUMAN;tr|A8MUS3|A8MUS3_HUMAN	1;1;1;1;1;1	1;1;1;1;1;1	1;1;1;1;1;1	>tr|K7EMA7|K7EMA7_HUMAN 60S ribosomal protein L23a OS=Homo sapiens OX=9606 GN=RPL23A PE=1 SV=1;>sp|P62750|RL23A_HUMAN 60S ribosomal protein L23a OS=Homo sapiens OX=9606 GN=RPL23A PE=1 SV=1;>tr|H7BY10|H7BY10_HUMAN 60S ribosomal protein L23a (Fragment) OS=Ho	6	1	1	1	0	0	0	1	1	1	0	0	0	1	1	1	0	0	0	1	1	1	18.6	18.6	18.6	7.9232	70	70;156;158;170;175;194	1	3	0	7.4509	0	0	0	18.6	18.6	18.6	3216200	0	0	0	1435500	503880
sp|P62805|H4_HUMAN	sp|P62805|H4_HUMAN	3	3	3	>sp|P62805|H4_HUMAN Histone H4 OS=Homo sapiens OX=9606 GN=HIST1H4A PE=1 SV=2	1	3	3	3	2	0	1	2	1	1	2	0	1	2	1	1	2	0	1	2	1	1	28.2	28.2	28.2	11.367	103	103	1	7	0	17.553	18.4	0	6.8	21.4	11.7	11.7	7048400	1554900	0	836380	2919000	483160
sp|P62851|RS25_HUMAN	sp|P62851|RS25_HUMAN	2	2	2	>sp|P62851|RS25_HUMAN 40S ribosomal protein S25 OS=Homo sapiens OX=9606 GN=RPS25 PE=1 SV=1	1	2	2	2	1	1	1	0	0	0	1	1	1	0	0	0	1	1	1	0	0	0	15.2	15.2	15.2	13.742	125	125	1	3	0	11.405	7.2	8	8	0	0	0	1355900	205590	791410	358880	0	0
tr|E5RJH3|E5RJH3_HUMAN;tr|E5RI99|E5RI99_HUMAN;sp|P62888|RL30_HUMAN	tr|E5RJH3|E5RJH3_HUMAN;tr|E5RI99|E5RI99_HUMAN;sp|P62888|RL30_HUMAN	1;1;1	1;1;1	1;1;1	>tr|E5RJH3|E5RJH3_HUMAN 60S ribosomal protein L30 OS=Homo sapiens OX=9606 GN=RPL30 PE=1 SV=1;>tr|E5RI99|E5RI99_HUMAN 60S ribosomal protein L30 (Fragment) OS=Homo sapiens OX=9606 GN=RPL30 PE=1 SV=1;>sp|P62888|RL30_HUMAN 60S ribosomal protein L30 OS=Homo sap	3	1	1	1	0	1	0	1	0	1	0	1	0	1	0	1	0	1	0	1	0	1	21.4	21.4	21.4	6.2626	56	56;114;115	1	3	0	6.4658	0	21.4	0	21.4	0	21.4	2239600	0	332130	0	1125500	0
sp|Q59GN2|R39L5_HUMAN;sp|P62891|RL39_HUMAN	sp|Q59GN2|R39L5_HUMAN;sp|P62891|RL39_HUMAN	1;1	1;1	1;1	>sp|Q59GN2|R39L5_HUMAN Putative 60S ribosomal protein L39-like 5 OS=Homo sapiens OX=9606 GN=RPL39P5 PE=5 SV=2;>sp|P62891|RL39_HUMAN 60S ribosomal protein L39 OS=Homo sapiens OX=9606 GN=RPL39 PE=1 SV=2	2	1	1	1	1	1	1	1	1	1	1	1	1	1	1	1	1	1	1	1	1	1	19.6	19.6	19.6	6.3225	51	51;51	1	6	0	7.108	19.6	19.6	19.6	19.6	19.6	19.6	40593000	2842900	3751400	7158500	7158000	8760800
tr|E9PKZ0|E9PKZ0_HUMAN;sp|P62917|RL8_HUMAN;tr|E9PP36|E9PP36_HUMAN;tr|G3V1A1|G3V1A1_HUMAN;tr|E9PKU4|E9PKU4_HUMAN	tr|E9PKZ0|E9PKZ0_HUMAN;sp|P62917|RL8_HUMAN;tr|E9PP36|E9PP36_HUMAN;tr|G3V1A1|G3V1A1_HUMAN;tr|E9PKU4|E9PKU4_HUMAN	2;2;1;1;1	2;2;1;1;1	2;2;1;1;1	>tr|E9PKZ0|E9PKZ0_HUMAN 60S ribosomal protein L8 (Fragment) OS=Homo sapiens OX=9606 GN=RPL8 PE=1 SV=1;>sp|P62917|RL8_HUMAN 60S ribosomal protein L8 OS=Homo sapiens OX=9606 GN=RPL8 PE=1 SV=2;>tr|E9PP36|E9PP36_HUMAN 60S ribosomal protein L8 OS=Homo sapiens O	5	2	2	2	1	2	0	0	0	0	1	2	0	0	0	0	1	2	0	0	0	0	13.2	13.2	13.2	22.389	205	205;257;148;167;235	1	3	0	13.021	5.4	13.2	0	0	0	0	2561100	1027800	1533200	0	0	0
tr|E5RGE1|E5RGE1_HUMAN;tr|E5RIR4|E5RIR4_HUMAN;tr|E9PD24|E9PD24_HUMAN;tr|E7EVZ2|E7EVZ2_HUMAN;tr|E7ESK7|E7ESK7_HUMAN;sp|P63104|1433Z_HUMAN;tr|E7EX29|E7EX29_HUMAN	tr|E5RGE1|E5RGE1_HUMAN;tr|E5RIR4|E5RIR4_HUMAN;tr|E9PD24|E9PD24_HUMAN;tr|E7EVZ2|E7EVZ2_HUMAN;tr|E7ESK7|E7ESK7_HUMAN;sp|P63104|1433Z_HUMAN;tr|E7EX29|E7EX29_HUMAN	1;1;1;1;1;1;1	1;1;1;1;1;1;1	1;1;1;1;1;1;1	>tr|E5RGE1|E5RGE1_HUMAN 14-3-3 protein zeta/delta (Fragment) OS=Homo sapiens OX=9606 GN=YWHAZ PE=1 SV=8;>tr|E5RIR4|E5RIR4_HUMAN 14-3-3 protein zeta/delta (Fragment) OS=Homo sapiens OX=9606 GN=YWHAZ PE=1 SV=1;>tr|E9PD24|E9PD24_HUMAN 14-3-3 protein zeta/delt	7	1	1	1	0	0	0	0	0	1	0	0	0	0	0	1	0	0	0	0	0	1	27.5	27.5	27.5	5.7634	51	51;75;92;98;137;245;246	1	1	0	7.6496	0	0	0	0	0	27.5	0	0	0	0	0	0
sp|P67809|YBOX1_HUMAN;tr|H0Y449|H0Y449_HUMAN	sp|P67809|YBOX1_HUMAN;tr|H0Y449|H0Y449_HUMAN	1;1	1;1	1;1	>sp|P67809|YBOX1_HUMAN Nuclease-sensitive element-binding protein 1 OS=Homo sapiens OX=9606 GN=YBX1 PE=1 SV=3;>tr|H0Y449|H0Y449_HUMAN Nuclease-sensitive element-binding protein 1 (Fragment) OS=Homo sapiens OX=9606 GN=YBX1 PE=1 SV=1	2	1	1	1	1	0	0	0	0	1	1	0	0	0	0	1	1	0	0	0	0	1	5.9	5.9	5.9	35.924	324	324;374	1	2	0	6.9048	5.9	0	0	0	0	5.9	1847100	734550	0	0	0	0
sp|P68133|ACTS_HUMAN;sp|P68032|ACTC_HUMAN;tr|A6NL76|A6NL76_HUMAN;sp|P63267|ACTH_HUMAN;sp|P62736|ACTA_HUMAN;tr|F8WB63|F8WB63_HUMAN;tr|B8ZZJ2|B8ZZJ2_HUMAN;tr|C9JFL5|C9JFL5_HUMAN;tr|F6UVQ4|F6UVQ4_HUMAN;tr|F6QUT6|F6QUT6_HUMAN	sp|P68133|ACTS_HUMAN;sp|P68032|ACTC_HUMAN;tr|A6NL76|A6NL76_HUMAN;sp|P63267|ACTH_HUMAN;sp|P62736|ACTA_HUMAN;tr|F8WB63|F8WB63_HUMAN;tr|B8ZZJ2|B8ZZJ2_HUMAN;tr|C9JFL5|C9JFL5_HUMAN;tr|F6UVQ4|F6UVQ4_HUMAN;tr|F6QUT6|F6QUT6_HUMAN	6;6;5;5;5;3;3;3;3;3	1;1;1;1;1;1;1;1;1;1	1;1;1;1;1;1;1;1;1;1	>sp|P68133|ACTS_HUMAN Actin, alpha skeletal muscle OS=Homo sapiens OX=9606 GN=ACTA1 PE=1 SV=1;>sp|P68032|ACTC_HUMAN Actin, alpha cardiac muscle 1 OS=Homo sapiens OX=9606 GN=ACTC1 PE=1 SV=1;>tr|A6NL76|A6NL76_HUMAN Actin, alpha skeletal muscle OS=Homo sapien	10	6	1	1	5	3	2	3	3	3	1	0	0	0	0	0	1	0	0	0	0	0	17.2	4.2	4.2	42.051	377	377;377;254;376;377;105;119;144;151;151	1	2	0	14.76	14.3	7.2	7.2	10.1	10.1	10.1	3875200	3875200	0	0	0	0
sp|Q5VTE0|EF1A3_HUMAN;sp|P68104|EF1A1_HUMAN;tr|A0A087WVQ9|A0A087WVQ9_HUMAN;sp|Q05639|EF1A2_HUMAN;tr|A0A2U3TZH3|A0A2U3TZH3_HUMAN;tr|A0A087WV01|A0A087WV01_HUMAN;tr|A0A2R8Y660|A0A2R8Y660_HUMAN;tr|A0A2R8Y488|A0A2R8Y488_HUMAN	sp|Q5VTE0|EF1A3_HUMAN;sp|P68104|EF1A1_HUMAN;tr|A0A087WVQ9|A0A087WVQ9_HUMAN;sp|Q05639|EF1A2_HUMAN;tr|A0A2U3TZH3|A0A2U3TZH3_HUMAN;tr|A0A087WV01|A0A087WV01_HUMAN	4;4;3;3;3;2;1;1	4;4;3;3;3;2;1;1	4;4;3;3;3;2;1;1	>sp|Q5VTE0|EF1A3_HUMAN Putative elongation factor 1-alpha-like 3 OS=Homo sapiens OX=9606 GN=EEF1A1P5 PE=5 SV=1;>sp|P68104|EF1A1_HUMAN Elongation factor 1-alpha 1 OS=Homo sapiens OX=9606 GN=EEF1A1 PE=1 SV=1;>tr|A0A087WVQ9|A0A087WVQ9_HUMAN Elongation factor	8	4	4	4	2	1	3	4	2	4	2	1	3	4	2	4	2	1	3	4	2	4	11.9	11.9	11.9	50.184	462	462;462;441;463;496;426;152;173	1	17	0	28.819	7.6	2.4	6.7	11.9	7.8	11.9	54260000	8358000	5903400	5789400	17155000	2542100
sp|Q9BQE3|TBA1C_HUMAN;sp|Q71U36|TBA1A_HUMAN;sp|P68363|TBA1B_HUMAN;tr|F5H5D3|F5H5D3_HUMAN;tr|F8VVB9|F8VVB9_HUMAN;tr|A0A1W2PQM2|A0A1W2PQM2_HUMAN;sp|Q6PEY2|TBA3E_HUMAN;sp|P0DPH8|TBA3D_HUMAN;sp|P0DPH7|TBA3C_HUMAN;tr|F8VQQ4|F8VQQ4_HUMAN;tr|F8VRZ4|F8VRZ4_HUMAN;tr|F8VS66|F8VS66_HUMAN;tr|C9JDS9|C9JDS9_HUMAN;sp|P68366|TBA4A_HUMAN;tr|F8VXZ7|F8VXZ7_HUMAN;tr|F8VRK0|F8VRK0_HUMAN;tr|F8VX09|F8VX09_HUMAN;tr|F8VW…	sp|Q9BQE3|TBA1C_HUMAN;sp|Q71U36|TBA1A_HUMAN;sp|P68363|TBA1B_HUMAN;tr|F5H5D3|F5H5D3_HUMAN;tr|F8VVB9|F8VVB9_HUMAN;tr|A0A1W2PQM2|A0A1W2PQM2_HUMAN;sp|Q6PEY2|TBA3E_HUMAN;sp|P0DPH8|TBA3D_HUMAN;sp|P0DPH7|TBA3C_HUMAN;tr|F8VQQ4|F8VQQ4_HUMAN	5;5;5;5;4;4;4;4;4;3;2;2;2;2;1;1;1;1;1;1;1	5;5;5;5;4;4;4;4;4;3;2;2;2;2;1;1;1;1;1;1;1	5;5;5;5;4;4;4;4;4;3;2;2;2;2;1;1;1;1;1;1;1	>sp|Q9BQE3|TBA1C_HUMAN Tubulin alpha-1C chain OS=Homo sapiens OX=9606 GN=TUBA1C PE=1 SV=1;>sp|Q71U36|TBA1A_HUMAN Tubulin alpha-1A chain OS=Homo sapiens OX=9606 GN=TUBA1A PE=1 SV=1;>sp|P68363|TBA1B_HUMAN Tubulin alpha-1B chain OS=Homo sapiens OX=9606 GN=TUB	21	5	5	5	3	1	1	1	4	1	3	1	1	1	4	1	3	1	1	1	4	1	15.4	15.4	15.4	49.895	449	449;451;451;519;246;325;450;450;450;219;112;130;156;448;26;49;75;81;231;449;467	1	12	0	41.127	8.7	3.1	3.6	4.5	13.4	2	16190000	7220900	0	958370	3387900	4623300
tr|K7EMV3|K7EMV3_HUMAN;tr|K7EP01|K7EP01_HUMAN;tr|B4DEB1|B4DEB1_HUMAN;tr|K7EK07|K7EK07_HUMAN;sp|Q6NXT2|H3C_HUMAN;tr|Q5TEC6|Q5TEC6_HUMAN;sp|Q71DI3|H32_HUMAN;sp|Q16695|H31T_HUMAN;sp|P84243|H33_HUMAN;sp|P68431|H31_HUMAN;tr|K7ES00|K7ES00_HUMAN	tr|K7EMV3|K7EMV3_HUMAN;tr|K7EP01|K7EP01_HUMAN;tr|B4DEB1|B4DEB1_HUMAN;tr|K7EK07|K7EK07_HUMAN;sp|Q6NXT2|H3C_HUMAN;tr|Q5TEC6|Q5TEC6_HUMAN;sp|Q71DI3|H32_HUMAN;sp|Q16695|H31T_HUMAN;sp|P84243|H33_HUMAN;sp|P68431|H31_HUMAN;tr|K7ES00|K7ES00_HUMAN	1;1;1;1;1;1;1;1;1;1;1	1;1;1;1;1;1;1;1;1;1;1	1;1;1;1;1;1;1;1;1;1;1	>tr|K7EMV3|K7EMV3_HUMAN Histone H3 OS=Homo sapiens OX=9606 GN=H3F3B PE=1 SV=1;>tr|K7EP01|K7EP01_HUMAN Histone H3.3 OS=Homo sapiens OX=9606 GN=H3F3B PE=1 SV=1;>tr|B4DEB1|B4DEB1_HUMAN Histone H3 OS=Homo sapiens OX=9606 GN=H3F3A PE=1 SV=1;>tr|K7EK07|K7EK07_HU	11	1	1	1	0	1	1	0	0	1	0	1	1	0	0	1	0	1	1	0	0	1	7.6	7.6	7.6	10.334	92	92;113;123;132;135;136;136;136;136;136;151	1	3	0	33.438	0	7.6	7.6	0	0	7.6	3861600	0	977560	1103200	0	0
sp|P81605|DCD_HUMAN	sp|P81605|DCD_HUMAN	5	5	5	>sp|P81605|DCD_HUMAN Dermcidin OS=Homo sapiens OX=9606 GN=DCD PE=1 SV=2	1	5	5	5	4	4	3	3	4	4	4	4	3	3	4	4	4	4	3	3	4	4	30.9	30.9	30.9	11.284	110	110	1	39	0	323.31	30.9	24.5	24.5	24.5	24.5	24.5	582900000	79245000	54784000	37672000	112870000	145620000
tr|C9JXB8|C9JXB8_HUMAN;tr|C9JNW5|C9JNW5_HUMAN;sp|P83731|RL24_HUMAN	tr|C9JXB8|C9JXB8_HUMAN;tr|C9JNW5|C9JNW5_HUMAN;sp|P83731|RL24_HUMAN	1;1;1	1;1;1	1;1;1	>tr|C9JXB8|C9JXB8_HUMAN 60S ribosomal protein L24 OS=Homo sapiens OX=9606 GN=RPL24 PE=1 SV=1;>tr|C9JNW5|C9JNW5_HUMAN 60S ribosomal protein L24 OS=Homo sapiens OX=9606 GN=RPL24 PE=1 SV=1;>sp|P83731|RL24_HUMAN 60S ribosomal protein L24 OS=Homo sapiens OX=960	3	1	1	1	0	0	0	0	0	1	0	0	0	0	0	1	0	0	0	0	0	1	7.4	7.4	7.4	14.369	121	121;150;157	1	1	0	6.2238	0	0	0	0	0	7.4	495630	0	0	0	0	0
sp|Q01469|FABP5_HUMAN	sp|Q01469|FABP5_HUMAN	2	2	2	>sp|Q01469|FABP5_HUMAN Fatty acid-binding protein 5 OS=Homo sapiens OX=9606 GN=FABP5 PE=1 SV=3	1	2	2	2	1	1	1	2	1	1	1	1	1	2	1	1	1	1	1	2	1	1	13.3	13.3	13.3	15.164	135	135	1	7	0	14.155	6.7	6.7	6.7	13.3	6.7	6.7	24561000	3198800	2527500	2670100	8474600	4789700
sp|Q02413|DSG1_HUMAN	sp|Q02413|DSG1_HUMAN	11	11	11	>sp|Q02413|DSG1_HUMAN Desmoglein-1 OS=Homo sapiens OX=9606 GN=DSG1 PE=1 SV=2	1	11	11	11	8	4	3	5	4	3	8	4	3	5	4	3	8	4	3	5	4	3	16.3	16.3	16.3	113.75	1049	1049	1	28	0	117.66	13.2	6.1	3.1	8.3	5.9	4.4	37746000	10883000	1803200	2768400	10017000	8308600
tr|I3L1P8|I3L1P8_HUMAN;sp|Q02978|M2OM_HUMAN	tr|I3L1P8|I3L1P8_HUMAN;sp|Q02978|M2OM_HUMAN	1;1	1;1	1;1	>tr|I3L1P8|I3L1P8_HUMAN Mitochondrial 2-oxoglutarate/malate carrier protein (Fragment) OS=Homo sapiens OX=9606 GN=SLC25A11 PE=1 SV=1;>sp|Q02978|M2OM_HUMAN Mitochondrial 2-oxoglutarate/malate carrier protein OS=Homo sapiens OX=9606 GN=SLC25A11 PE=1 SV=3	2	1	1	1	1	1	0	1	0	1	1	1	0	1	0	1	1	1	0	1	0	1	5.4	5.4	5.4	32.182	296	296;314	1	4	0	6.1568	5.4	5.4	0	5.4	0	5.4	2021200	358110	287270	0	545570	0
tr|A0A0A0MRQ5|A0A0A0MRQ5_HUMAN;tr|A0A0A0MSI0|A0A0A0MSI0_HUMAN;sp|Q06830|PRDX1_HUMAN;tr|H7C3T4|H7C3T4_HUMAN;sp|Q13162|PRDX4_HUMAN	tr|A0A0A0MRQ5|A0A0A0MRQ5_HUMAN;tr|A0A0A0MSI0|A0A0A0MSI0_HUMAN;sp|Q06830|PRDX1_HUMAN;tr|H7C3T4|H7C3T4_HUMAN;sp|Q13162|PRDX4_HUMAN	2;2;2;1;1	1;1;1;1;1	1;1;1;1;1	>tr|A0A0A0MRQ5|A0A0A0MRQ5_HUMAN Peroxiredoxin-1 OS=Homo sapiens OX=9606 GN=PRDX1 PE=1 SV=1;>tr|A0A0A0MSI0|A0A0A0MSI0_HUMAN Peroxiredoxin-1 (Fragment) OS=Homo sapiens OX=9606 GN=PRDX1 PE=1 SV=1;>sp|Q06830|PRDX1_HUMAN Peroxiredoxin-1 OS=Homo sapiens OX=9606	5	2	1	1	2	1	1	1	1	1	1	0	0	0	0	1	1	0	0	0	0	1	23.7	12.4	12.4	10.676	97	97;171;199;161;271	1	3	0	14.777	23.7	11.3	11.3	11.3	11.3	12.4	298080	0	0	0	0	0
sp|Q08188|TGM3_HUMAN	sp|Q08188|TGM3_HUMAN	4	4	4	>sp|Q08188|TGM3_HUMAN Protein-glutamine gamma-glutamyltransferase E OS=Homo sapiens OX=9606 GN=TGM3 PE=1 SV=4	1	4	4	4	1	1	0	2	2	1	1	1	0	2	2	1	1	1	0	2	2	1	7.4	7.4	7.4	76.631	693	693	1	7	0	24.725	2.9	1	0	4.8	3.5	1.9	5819600	1336500	426230	0	1659600	1662400
sp|Q08378|GOGA3_HUMAN	sp|Q08378|GOGA3_HUMAN	3	3	3	>sp|Q08378|GOGA3_HUMAN Golgin subfamily A member 3 OS=Homo sapiens OX=9606 GN=GOLGA3 PE=1 SV=2	1	3	3	3	0	0	0	0	2	2	0	0	0	0	2	2	0	0	0	0	2	2	2.6	2.6	2.6	167.35	1498	1498	1	4	0	28.236	0	0	0	0	1.6	1.7	1768900	0	0	0	0	394100
sp|Q08554|DSC1_HUMAN	sp|Q08554|DSC1_HUMAN	8	8	8	>sp|Q08554|DSC1_HUMAN Desmocollin-1 OS=Homo sapiens OX=9606 GN=DSC1 PE=1 SV=2	1	8	8	8	5	2	3	5	4	3	5	2	3	5	4	3	5	2	3	5	4	3	11.2	11.2	11.2	99.986	894	894	1	25	0	104.86	5.5	2.8	4.3	8.3	6.3	4.7	95125000	25056000	5618700	9003200	25000000	17689000
sp|Q09666|AHNK_HUMAN	sp|Q09666|AHNK_HUMAN	3	3	3	>sp|Q09666|AHNK_HUMAN Neuroblast differentiation-associated protein AHNAK OS=Homo sapiens OX=9606 GN=AHNAK PE=1 SV=2	1	3	3	3	0	0	0	2	0	1	0	0	0	2	0	1	0	0	0	2	0	1	1.8	1.8	1.8	629.09	5890	5890	1	3	0	23.763	0	0	0	1.5	0	0.3	1742900	0	0	0	436920	0
tr|E7EMC7|E7EMC7_HUMAN;sp|Q13501|SQSTM_HUMAN	tr|E7EMC7|E7EMC7_HUMAN;sp|Q13501|SQSTM_HUMAN	1;1	1;1	1;1	>tr|E7EMC7|E7EMC7_HUMAN Sequestosome-1 OS=Homo sapiens OX=9606 GN=SQSTM1 PE=1 SV=1;>sp|Q13501|SQSTM_HUMAN Sequestosome-1 OS=Homo sapiens OX=9606 GN=SQSTM1 PE=1 SV=1	2	1	1	1	0	1	0	0	0	0	0	1	0	0	0	0	0	1	0	0	0	0	3.7	3.7	3.7	41.013	378	378;440	1	1	0	19.925	0	3.7	0	0	0	0	0	0	0	0	0	0
sp|Q13835|PKP1_HUMAN	sp|Q13835|PKP1_HUMAN	3	3	3	>sp|Q13835|PKP1_HUMAN Plakophilin-1 OS=Homo sapiens OX=9606 GN=PKP1 PE=1 SV=2	1	3	3	3	1	1	2	3	0	1	1	1	2	3	0	1	1	1	2	3	0	1	4.4	4.4	4.4	82.86	747	747	1	8	0	54.872	2	2	3.5	4.4	0	1.5	7206100	1149400	575250	1339600	3390900	0
tr|K7ES02|K7ES02_HUMAN;sp|Q13867|BLMH_HUMAN;tr|J3KS79|J3KS79_HUMAN;tr|K7ENH5|K7ENH5_HUMAN;tr|K7ESE8|K7ESE8_HUMAN;tr|J3KSD8|J3KSD8_HUMAN	tr|K7ES02|K7ES02_HUMAN;sp|Q13867|BLMH_HUMAN;tr|J3KS79|J3KS79_HUMAN;tr|K7ENH5|K7ENH5_HUMAN;tr|K7ESE8|K7ESE8_HUMAN;tr|J3KSD8|J3KSD8_HUMAN	2;2;1;1;1;1	2;2;1;1;1;1	2;2;1;1;1;1	>tr|K7ES02|K7ES02_HUMAN Bleomycin hydrolase (Fragment) OS=Homo sapiens OX=9606 GN=BLMH PE=1 SV=1;>sp|Q13867|BLMH_HUMAN Bleomycin hydrolase OS=Homo sapiens OX=9606 GN=BLMH PE=1 SV=1;>tr|J3KS79|J3KS79_HUMAN Bleomycin hydrolase OS=Homo sapiens OX=9606 GN=BLMH	6	2	2	2	1	0	0	0	2	0	1	0	0	0	2	0	1	0	0	0	2	0	9.7	9.7	9.7	37.198	318	318;455;71;93;231;262	1	3	0	20.029	6.3	0	0	0	9.7	0	2265300	683450	0	0	0	1581800
sp|Q14574|DSC3_HUMAN	sp|Q14574|DSC3_HUMAN	2	2	2	>sp|Q14574|DSC3_HUMAN Desmocollin-3 OS=Homo sapiens OX=9606 GN=DSC3 PE=1 SV=3	1	2	2	2	2	0	0	1	0	0	2	0	0	1	0	0	2	0	0	1	0	0	3.2	3.2	3.2	99.968	896	896	1	3	0	12.882	3.2	0	0	1.6	0	0	4233100	2592100	0	0	1640900	0
tr|Q2L6G8|Q2L6G8_HUMAN;tr|G8JLG2|G8JLG2_HUMAN;sp|Q15517|CDSN_HUMAN	tr|Q2L6G8|Q2L6G8_HUMAN;tr|G8JLG2|G8JLG2_HUMAN;sp|Q15517|CDSN_HUMAN	2;2;2	2;2;2	2;2;2	>tr|Q2L6G8|Q2L6G8_HUMAN CDSN OS=Homo sapiens OX=9606 GN=CDSN PE=1 SV=1;>tr|G8JLG2|G8JLG2_HUMAN CDSN OS=Homo sapiens OX=9606 GN=CDSN PE=1 SV=1;>sp|Q15517|CDSN_HUMAN Corneodesmosin OS=Homo sapiens OX=9606 GN=CDSN PE=1 SV=3	3	2	2	2	1	0	1	1	1	2	1	0	1	1	1	2	1	0	1	1	1	2	4.3	4.3	4.3	51.539	529	529;529;529	1	6	0	12.847	3.4	0	3.4	4.3	3.4	4.3	12771000	2695200	0	942570	2070800	2062000
sp|Q5CZ79|AN20B_HUMAN	sp|Q5CZ79|AN20B_HUMAN	1	1	1	>sp|Q5CZ79|AN20B_HUMAN Ankyrin repeat domain-containing protein 20B OS=Homo sapiens OX=9606 GN=ANKRD20A8P PE=2 SV=2	1	1	1	1	1	0	0	0	0	0	1	0	0	0	0	0	1	0	0	0	0	0	1.2	1.2	1.2	93.908	823	823	1	1	0	6.2574	1.2	0	0	0	0	0	0	0	0	0	0	0
sp|Q5T1M5|FKB15_HUMAN;tr|A0A0A0MT60|A0A0A0MT60_HUMAN	sp|Q5T1M5|FKB15_HUMAN;tr|A0A0A0MT60|A0A0A0MT60_HUMAN	1;1	1;1	1;1	>sp|Q5T1M5|FKB15_HUMAN FK506-binding protein 15 OS=Homo sapiens OX=9606 GN=FKBP15 PE=1 SV=2;>tr|A0A0A0MT60|A0A0A0MT60_HUMAN Peptidylprolyl isomerase (Fragment) OS=Homo sapiens OX=9606 GN=FKBP15 PE=1 SV=1	2	1	1	1	0	1	0	0	0	0	0	1	0	0	0	0	0	1	0	0	0	0	1.1	1.1	1.1	133.63	1219	1219;1244	1	1	0	6.8328	0	1.1	0	0	0	0	163370	0	163370	0	0	0
sp|Q5T749|KPRP_HUMAN	sp|Q5T749|KPRP_HUMAN	6	6	6	>sp|Q5T749|KPRP_HUMAN Keratinocyte proline-rich protein OS=Homo sapiens OX=9606 GN=KPRP PE=1 SV=1	1	6	6	6	3	2	1	1	5	2	3	2	1	1	5	2	3	2	1	1	5	2	11.6	11.6	11.6	64.135	579	579	1	15	0	48.594	3.8	3.8	1.7	1.9	11.6	3.8	28268000	5223400	2428400	1858000	556000	13245000
sp|Q5TAP6|UT14C_HUMAN	sp|Q5TAP6|UT14C_HUMAN	1	1	1	>sp|Q5TAP6|UT14C_HUMAN U3 small nucleolar RNA-associated protein 14 homolog C OS=Homo sapiens OX=9606 GN=UTP14C PE=1 SV=1	1	1	1	1	1	0	0	0	0	0	1	0	0	0	0	0	1	0	0	0	0	0	1.2	1.2	1.2	87.187	766	766	1	1	0	6.6679	1.2	0	0	0	0	0	0	0	0	0	0	0
tr|A0A087WU78|A0A087WU78_HUMAN;tr|A0A087WWC4|A0A087WWC4_HUMAN;sp|Q6T4R5|NHS_HUMAN	tr|A0A087WU78|A0A087WU78_HUMAN;tr|A0A087WWC4|A0A087WWC4_HUMAN;sp|Q6T4R5|NHS_HUMAN	1;1;1	1;1;1	1;1;1	>tr|A0A087WU78|A0A087WU78_HUMAN Nance-Horan syndrome protein OS=Homo sapiens OX=9606 GN=NHS PE=1 SV=1;>tr|A0A087WWC4|A0A087WWC4_HUMAN Nance-Horan syndrome protein OS=Homo sapiens OX=9606 GN=NHS PE=1 SV=1;>sp|Q6T4R5|NHS_HUMAN Nance-Horan syndrome protein OS	3	1	1	1	0	1	0	1	0	1	0	1	0	1	0	1	0	1	0	1	0	1	0.5	0.5	0.5	157.77	1447	1447;1471;1651	1	4	0	6.1686	0	0.5	0	0.5	0	0.5	162410000	0	45038000	0	60895000	0
sp|Q6UWP8|SBSN_HUMAN	sp|Q6UWP8|SBSN_HUMAN	2	2	2	>sp|Q6UWP8|SBSN_HUMAN Suprabasin OS=Homo sapiens OX=9606 GN=SBSN PE=1 SV=2	1	2	2	2	1	1	0	2	1	1	1	1	0	2	1	1	1	1	0	2	1	1	10.5	10.5	10.5	60.54	590	590	1	6	0	20.999	3.1	3.1	0	10.5	3.1	3.1	13025000	2348900	1062400	0	4526600	2707300
sp|Q6ZVX7|FBX50_HUMAN	sp|Q6ZVX7|FBX50_HUMAN	1	1	1	>sp|Q6ZVX7|FBX50_HUMAN F-box only protein 50 OS=Homo sapiens OX=9606 GN=NCCRP1 PE=1 SV=1	1	1	1	1	0	0	0	0	1	0	0	0	0	0	1	0	0	0	0	0	1	0	3.3	3.3	3.3	30.847	275	275	1	1	0.0062112	6.124	0	0	0	0	3.3	0	288300	0	0	0	0	288300
sp|Q7Z4P5|GDF7_HUMAN	sp|Q7Z4P5|GDF7_HUMAN	1	1	1	>sp|Q7Z4P5|GDF7_HUMAN Growth/differentiation factor 7 OS=Homo sapiens OX=9606 GN=GDF7 PE=2 SV=2	1	1	1	1	1	0	0	0	0	1	1	0	0	0	0	1	1	0	0	0	0	1	4.2	4.2	4.2	46.95	450	450	1	2	0	7.2454	4.2	0	0	0	0	4.2	47501000	23603000	0	0	0	0
sp|Q86VF7|NRAP_HUMAN;tr|A0A0A0MRM2|A0A0A0MRM2_HUMAN	sp|Q86VF7|NRAP_HUMAN;tr|A0A0A0MRM2|A0A0A0MRM2_HUMAN	1;1	1;1	1;1	>sp|Q86VF7|NRAP_HUMAN Nebulin-related-anchoring protein OS=Homo sapiens OX=9606 GN=NRAP PE=1 SV=2;>tr|A0A0A0MRM2|A0A0A0MRM2_HUMAN Nebulin-related-anchoring protein OS=Homo sapiens OX=9606 GN=NRAP PE=1 SV=1	2	1	1	1	1	0	0	0	0	0	1	0	0	0	0	0	1	0	0	0	0	0	0.8	0.8	0.8	197.07	1730	1730;1731	1	1	0.005988	6.0612	0.8	0	0	0	0	0	10765000	10765000	0	0	0	0
sp|Q8N428|GLT16_HUMAN	sp|Q8N428|GLT16_HUMAN	1	1	1	>sp|Q8N428|GLT16_HUMAN Polypeptide N-acetylgalactosaminyltransferase 16 OS=Homo sapiens OX=9606 GN=GALNT16 PE=1 SV=2	1	1	1	1	0	1	0	0	0	0	0	1	0	0	0	0	0	1	0	0	0	0	1.8	1.8	1.8	63.073	558	558	1	1	0	6.2681	0	1.8	0	0	0	0	784810	0	784810	0	0	0
tr|A2A369|A2A369_HUMAN;sp|Q8NF50|DOCK8_HUMAN	tr|A2A369|A2A369_HUMAN;sp|Q8NF50|DOCK8_HUMAN	1;1	1;1	1;1	>tr|A2A369|A2A369_HUMAN Dedicator of cytokinesis protein 8 OS=Homo sapiens OX=9606 GN=DOCK8 PE=1 SV=1;>sp|Q8NF50|DOCK8_HUMAN Dedicator of cytokinesis protein 8 OS=Homo sapiens OX=9606 GN=DOCK8 PE=1 SV=3	2	1	1	1	0	0	0	1	0	0	0	0	0	1	0	0	0	0	0	1	0	0	0.6	0.6	0.6	178.02	1566	1566;2099	1	1	0	6.1909	0	0	0	0.6	0	0	840950	0	0	0	840950	0
sp|Q8NFH5|NUP35_HUMAN	sp|Q8NFH5|NUP35_HUMAN	1	1	1	>sp|Q8NFH5|NUP35_HUMAN Nucleoporin NUP35 OS=Homo sapiens OX=9606 GN=NUP35 PE=1 SV=1	1	1	1	1	0	0	0	1	0	0	0	0	0	1	0	0	0	0	0	1	0	0	4	4	4	34.773	326	326	1	1	0	7.8463	0	0	0	4	0	0	0	0	0	0	0	0
tr|H0YL98|H0YL98_HUMAN;sp|Q8TEB1|DCA11_HUMAN	tr|H0YL98|H0YL98_HUMAN;sp|Q8TEB1|DCA11_HUMAN	1;1	1;1	1;1	>tr|H0YL98|H0YL98_HUMAN DDB1- and CUL4-associated factor 11 (Fragment) OS=Homo sapiens OX=9606 GN=DCAF11 PE=1 SV=1;>sp|Q8TEB1|DCA11_HUMAN DDB1- and CUL4-associated factor 11 OS=Homo sapiens OX=9606 GN=DCAF11 PE=1 SV=1	2	1	1	1	0	0	0	0	1	0	0	0	0	0	1	0	0	0	0	0	1	0	3.4	3.4	3.4	29.768	265	265;546	1	1	0.006135	6.1148	0	0	0	0	3.4	0	0	0	0	0	0	0
sp|Q92614|MY18A_HUMAN	sp|Q92614|MY18A_HUMAN	1	1	1	>sp|Q92614|MY18A_HUMAN Unconventional myosin-XVIIIa OS=Homo sapiens OX=9606 GN=MYO18A PE=1 SV=3	1	1	1	1	0	0	0	1	0	0	0	0	0	1	0	0	0	0	0	1	0	0	0.6	0.6	0.6	233.11	2054	2054	1	1	0.0060241	6.0869	0	0	0	0.6	0	0	25028000	0	0	0	25028000	0
sp|Q96IR7|HPDL_HUMAN	sp|Q96IR7|HPDL_HUMAN	10	10	10	>sp|Q96IR7|HPDL_HUMAN 4-hydroxyphenylpyruvate dioxygenase-like protein OS=Homo sapiens OX=9606 GN=HPDL PE=1 SV=1	1	10	10	10	0	0	0	8	6	6	0	0	0	8	6	6	0	0	0	8	6	6	40.7	40.7	40.7	39.385	371	371	1	23	0	187.53	0	0	0	32.6	23.7	22.4	96517000	0	0	0	51966000	21615000
sp|Q96P63|SPB12_HUMAN	sp|Q96P63|SPB12_HUMAN	2	2	2	>sp|Q96P63|SPB12_HUMAN Serpin B12 OS=Homo sapiens OX=9606 GN=SERPINB12 PE=1 SV=1	1	2	2	2	1	0	0	0	2	1	1	0	0	0	2	1	1	0	0	0	2	1	6.9	6.9	6.9	46.276	405	405	1	4	0	15.646	3	0	0	0	6.9	3	4898600	699430	0	0	0	3059100
sp|Q9H444|CHM4B_HUMAN	sp|Q9H444|CHM4B_HUMAN	2	2	2	>sp|Q9H444|CHM4B_HUMAN Charged multivesicular body protein 4b OS=Homo sapiens OX=9606 GN=CHMP4B PE=1 SV=1	1	2	2	2	1	0	0	0	0	1	1	0	0	0	0	1	1	0	0	0	0	1	11.2	11.2	11.2	24.95	224	224	1	2	0	11.222	6.2	0	0	0	0	4.9	1195900	608670	0	0	0	0
sp|Q9HAU5|RENT2_HUMAN	sp|Q9HAU5|RENT2_HUMAN	1	1	1	>sp|Q9HAU5|RENT2_HUMAN Regulator of nonsense transcripts 2 OS=Homo sapiens OX=9606 GN=UPF2 PE=1 SV=1	1	1	1	1	1	0	0	0	0	0	1	0	0	0	0	0	1	0	0	0	0	0	0.8	0.8	0.8	147.81	1272	1272	1	1	0	8.5322	0.8	0	0	0	0	0	0	0	0	0	0	0
tr|C9J7L5|C9J7L5_HUMAN;tr|C9JY31|C9JY31_HUMAN;sp|Q9NR19|ACSA_HUMAN	tr|C9J7L5|C9J7L5_HUMAN;tr|C9JY31|C9JY31_HUMAN;sp|Q9NR19|ACSA_HUMAN	1;1;1	1;1;1	1;1;1	>tr|C9J7L5|C9J7L5_HUMAN Acetyl-coenzyme A synthetase, cytoplasmic (Fragment) OS=Homo sapiens OX=9606 GN=ACSS2 PE=1 SV=1;>tr|C9JY31|C9JY31_HUMAN Acetyl-coenzyme A synthetase, cytoplasmic (Fragment) OS=Homo sapiens OX=9606 GN=ACSS2 PE=1 SV=1;>sp|Q9NR19|ACSA_	3	1	1	1	0	0	0	0	1	0	0	0	0	0	1	0	0	0	0	0	1	0	12.3	12.3	12.3	18.655	163	163;203;701	1	1	0	6.3694	0	0	0	0	12.3	0	1226500	0	0	0	0	1226500
tr|B7Z673|B7Z673_HUMAN;sp|Q9NYF0|DACT1_HUMAN	tr|B7Z673|B7Z673_HUMAN;sp|Q9NYF0|DACT1_HUMAN	1;1	1;1	1;1	>tr|B7Z673|B7Z673_HUMAN cDNA, FLJ79136, highly similar to Dapper homolog 1 OS=Homo sapiens OX=9606 GN=DACT1 PE=1 SV=1;>sp|Q9NYF0|DACT1_HUMAN Dapper homolog 1 OS=Homo sapiens OX=9606 GN=DACT1 PE=1 SV=2	2	1	1	1	0	0	0	0	0	1	0	0	0	0	0	1	0	0	0	0	0	1	1.4	1.4	1.4	59.528	555	555;836	1	1	0	6.1702	0	0	0	0	0	1.4	2002100	0	0	0	0	0
tr|H0YKU1|H0YKU1_HUMAN;tr|H0YNJ8|H0YNJ8_HUMAN;sp|Q9NYL9|TMOD3_HUMAN	tr|H0YKU1|H0YKU1_HUMAN;tr|H0YNJ8|H0YNJ8_HUMAN;sp|Q9NYL9|TMOD3_HUMAN	1;1;1	1;1;1	1;1;1	>tr|H0YKU1|H0YKU1_HUMAN Tropomodulin-3 (Fragment) OS=Homo sapiens OX=9606 GN=TMOD3 PE=1 SV=1;>tr|H0YNJ8|H0YNJ8_HUMAN Tropomodulin-3 OS=Homo sapiens OX=9606 GN=TMOD3 PE=1 SV=1;>sp|Q9NYL9|TMOD3_HUMAN Tropomodulin-3 OS=Homo sapiens OX=9606 GN=TMOD3 PE=1 SV=1	3	1	1	1	0	1	0	0	0	0	0	1	0	0	0	0	0	1	0	0	0	0	10.7	10.7	10.7	20.79	187	187;213;352	1	1	0	6.5351	0	10.7	0	0	0	0	379790	0	379790	0	0	0
sp|Q9NZT1|CALL5_HUMAN	sp|Q9NZT1|CALL5_HUMAN	2	2	2	>sp|Q9NZT1|CALL5_HUMAN Calmodulin-like protein 5 OS=Homo sapiens OX=9606 GN=CALML5 PE=1 SV=2	1	2	2	2	1	1	1	2	2	1	1	1	1	2	2	1	1	1	1	2	2	1	9.6	9.6	9.6	15.892	146	146	1	8	0	20.356	9.6	9.6	9.6	9.6	9.6	9.6	51629000	7691500	0	5967500	16508000	9582400
tr|G3V3D2|G3V3D2_HUMAN;tr|G3V5V8|G3V5V8_HUMAN;tr|G3V5H6|G3V5H6_HUMAN;tr|G3V2V4|G3V2V4_HUMAN;tr|G3V287|G3V287_HUMAN;tr|G3V4A9|G3V4A9_HUMAN;tr|G3V2E1|G3V2E1_HUMAN;sp|Q9P0W8|SPAT7_HUMAN	tr|G3V3D2|G3V3D2_HUMAN;tr|G3V5V8|G3V5V8_HUMAN;tr|G3V5H6|G3V5H6_HUMAN;tr|G3V2V4|G3V2V4_HUMAN;tr|G3V287|G3V287_HUMAN;tr|G3V4A9|G3V4A9_HUMAN;tr|G3V2E1|G3V2E1_HUMAN;sp|Q9P0W8|SPAT7_HUMAN	1;1;1;1;1;1;1;1	1;1;1;1;1;1;1;1	1;1;1;1;1;1;1;1	>tr|G3V3D2|G3V3D2_HUMAN Spermatogenesis-associated protein 7 OS=Homo sapiens OX=9606 GN=SPATA7 PE=4 SV=1;>tr|G3V5V8|G3V5V8_HUMAN Spermatogenesis-associated protein 7 OS=Homo sapiens OX=9606 GN=SPATA7 PE=1 SV=1;>tr|G3V5H6|G3V5H6_HUMAN Spermatogenesis-associ	8	1	1	1	0	0	1	1	1	1	0	0	1	1	1	1	0	0	1	1	1	1	16.7	16.7	16.7	4.7625	42	42;49;53;81;85;86;228;599	1	4	0	9.7608	0	0	16.7	16.7	16.7	16.7	18329000	0	0	3925600	4422700	5573300
sp|Q9P273|TEN3_HUMAN	sp|Q9P273|TEN3_HUMAN	1	1	1	>sp|Q9P273|TEN3_HUMAN Teneurin-3 OS=Homo sapiens OX=9606 GN=TENM3 PE=2 SV=3	1	1	1	1	0	0	0	0	1	0	0	0	0	0	1	0	0	0	0	0	1	0	0.3	0.3	0.3	300.95	2699	2699	1	1	0	9.9956	0	0	0	0	0.3	0	1078200	0	0	0	0	1078200
sp|Q9UBD9|CLCF1_HUMAN	sp|Q9UBD9|CLCF1_HUMAN	1	1	1	>sp|Q9UBD9|CLCF1_HUMAN Cardiotrophin-like cytokine factor 1 OS=Homo sapiens OX=9606 GN=CLCF1 PE=1 SV=1	1	1	1	1	0	0	0	1	0	0	0	0	0	1	0	0	0	0	0	1	0	0	3.6	3.6	3.6	25.176	225	225	1	1	0	6.5139	0	0	0	3.6	0	0	34079000	0	0	0	34079000	0
tr|H7C2Y5|H7C2Y5_HUMAN;sp|Q9UBS4|DJB11_HUMAN	tr|H7C2Y5|H7C2Y5_HUMAN;sp|Q9UBS4|DJB11_HUMAN	1;1	1;1	1;1	>tr|H7C2Y5|H7C2Y5_HUMAN Uncharacterized protein (Fragment) OS=Homo sapiens OX=9606 PE=1 SV=8;>sp|Q9UBS4|DJB11_HUMAN DnaJ homolog subfamily B member 11 OS=Homo sapiens OX=9606 GN=DNAJB11 PE=1 SV=1	2	1	1	1	0	0	0	0	0	1	0	0	0	0	0	1	0	0	0	0	0	1	13.8	13.8	13.8	19.149	167	167;358	1	1	0	6.3238	0	0	0	0	0	13.8	1508900	0	0	0	0	0
tr|G5E9X1|G5E9X1_HUMAN;tr|B3KQH5|B3KQH5_HUMAN;sp|Q9UL03|INT6_HUMAN	tr|G5E9X1|G5E9X1_HUMAN;tr|B3KQH5|B3KQH5_HUMAN;sp|Q9UL03|INT6_HUMAN	1;1;1	1;1;1	1;1;1	>tr|G5E9X1|G5E9X1_HUMAN Integrator complex subunit 6, isoform CRA_c OS=Homo sapiens OX=9606 GN=INTS6 PE=1 SV=1;>tr|B3KQH5|B3KQH5_HUMAN Integrator complex subunit 6, isoform CRA_b OS=Homo sapiens OX=9606 GN=INTS6 PE=1 SV=1;>sp|Q9UL03|INT6_HUMAN Integrator c	3	1	1	1	1	1	1	1	0	1	1	1	1	1	0	1	1	1	1	1	0	1	1.9	1.9	1.9	65.418	571	571;709;887	1	5	0.0060606	6.0982	1.9	1.9	1.9	1.9	0	1.9	51074000	11069000	5498000	7875500	9391400	0
sp|Q9Y2B4|T53G5_HUMAN	sp|Q9Y2B4|T53G5_HUMAN	1	1	1	>sp|Q9Y2B4|T53G5_HUMAN TP53-target gene 5 protein OS=Homo sapiens OX=9606 GN=TP53TG5 PE=1 SV=1	1	1	1	1	0	0	0	0	1	0	0	0	0	0	1	0	0	0	0	0	1	0	3.1	3.1	3.1	34.019	290	290	1	1	0.0061728	6.1158	0	0	0	0	3.1	0	482770	0	0	0	0	482770
sp|Q9Y3R4|NEUR2_HUMAN	sp|Q9Y3R4|NEUR2_HUMAN	1	1	1	>sp|Q9Y3R4|NEUR2_HUMAN Sialidase-2 OS=Homo sapiens OX=9606 GN=NEU2 PE=1 SV=2	1	1	1	1	0	0	0	0	0	1	0	0	0	0	0	1	0	0	0	0	0	1	2.4	2.4	2.4	42.253	380	380	1	1	0	6.6385	0	0	0	0	0	2.4	0	0	0	0	0	0
tr|I3L1U1|I3L1U1_HUMAN	tr|I3L1U1|I3L1U1_HUMAN	1	1	1	>tr|I3L1U1|I3L1U1_HUMAN Misshapen-like kinase 1 (Fragment) OS=Homo sapiens OX=9606 GN=MINK1 PE=4 SV=1	1	1	1	1	0	0	0	0	1	0	0	0	0	0	1	0	0	0	0	0	1	0	4.3	4.3	4.3	18.09	161	161	1	1	0	43.338	0	0	0	0	4.3	0	2242500	0	0	0	0	2242500
[truncated: 38 more columns]
